# Supplementary material for: Body Actions Change the Appearance of Facial Expressions
Source: PLoS One. 2014 Sep 24;9(9):e108211. doi: 10.1371/journal.pone.0108211 (PMC4176726; doi:10.1371/journal.pone.0108211)
Supplement: Data S1 — Data from Experiments 1–4. Two worksheets are included in the file: (1) RAW_DATA_EXP12&3, with the entire dataset of Experiments 1–3, and (2) RAW_DATA_EXP4, with the entire dataset of Experiment 4. (XLS) [file pone.0108211.s001.xls]

## Sheet: RAW_DATA_EXP12&3
SubjN	Action_Condition	Experiment	Percent_Anger_In_the_Morph	Response_Time	Num_Anger	Num_Happy
id1	C	EXP1	75	611.37	7	1
id1	C	EXP1	65	689.83	8	0
id1	C	EXP1	55	810.67	5	3
id1	C	EXP1	45	665.94	2	6
id1	C	EXP1	35	569.64	0	8
id1	C	EXP1	25	576.89	0	8
id1	D	EXP1	75	645.36	8	0
id1	D	EXP1	65	647.51	8	0
id1	D	EXP1	55	629.94	6	2
id1	D	EXP1	45	631.68	1	7
id1	D	EXP1	35	559.53	0	8
id1	D	EXP1	25	520.54	0	8
id2	C	EXP1	75	853.4	8	0
id2	C	EXP1	65	1174.8	6	2
id2	C	EXP1	55	1191.9	5	3
id2	C	EXP1	45	1155.8	1	7
id2	C	EXP1	35	939.38	1	7
id2	C	EXP1	25	943.65	0	8
id2	D	EXP1	75	967.82	8	0
id2	D	EXP1	65	934.79	8	0
id2	D	EXP1	55	1368.8	8	0
id2	D	EXP1	45	1723.1	3	5
id2	D	EXP1	35	1241	0	8
id2	D	EXP1	25	877.2	0	8
id3	C	EXP1	75	653.96	7	1
id3	C	EXP1	65	1119.3	7	1
id3	C	EXP1	55	712.36	6	2
id3	C	EXP1	45	948.73	2	6
id3	C	EXP1	35	873.56	0	8
id3	C	EXP1	25	739.65	0	8
id3	D	EXP1	75	775.7	8	0
id3	D	EXP1	65	815.22	8	0
id3	D	EXP1	55	884.07	4	4
id3	D	EXP1	45	875.98	4	4
id3	D	EXP1	35	795.64	0	8
id3	D	EXP1	25	664	0	8
id4	C	EXP1	75	992.29	8	0
id4	C	EXP1	65	1492.3	7	1
id4	C	EXP1	55	1455.6	6	2
id4	C	EXP1	45	1348.1	2	6
id4	C	EXP1	35	1088.9	0	8
id4	C	EXP1	25	858.73	0	8
id4	D	EXP1	75	1016.4	8	0
id4	D	EXP1	65	920.81	8	0
id4	D	EXP1	55	1735.5	8	0
id4	D	EXP1	45	1935.1	5	3
id4	D	EXP1	35	973.05	0	8
id4	D	EXP1	25	860.73	0	8
id5	C	EXP1	75	750.35	8	0
id5	C	EXP1	65	1005.4	7	1
id5	C	EXP1	55	804.59	6	2
id5	C	EXP1	45	891.97	3	5
id5	C	EXP1	35	864.38	0	8
id5	C	EXP1	25	738.33	0	8
id5	D	EXP1	75	1037.2	8	0
id5	D	EXP1	65	913.26	8	0
id5	D	EXP1	55	927.96	6	2
id5	D	EXP1	45	1212.9	2	6
id5	D	EXP1	35	881.77	1	7
id5	D	EXP1	25	836.11	0	8
id6	C	EXP1	75	2317	8	0
id6	C	EXP1	65	2272.9	6	2
id6	C	EXP1	55	2325.7	5	3
id6	C	EXP1	45	2168	4	4
id6	C	EXP1	35	1768	0	8
id6	C	EXP1	25	1832.1	0	8
id6	D	EXP1	75	653.3	8	0
id6	D	EXP1	65	682.05	8	0
id6	D	EXP1	55	889.91	8	0
id6	D	EXP1	45	855.75	3	5
id6	D	EXP1	35	842.13	0	8
id6	D	EXP1	25	649.56	0	8
id7	C	EXP1	75	685.75	8	0
id7	C	EXP1	65	600.13	7	1
id7	C	EXP1	55	810.93	6	2
id7	C	EXP1	45	924.14	3	5
id7	C	EXP1	35	1063.8	0	8
id7	C	EXP1	25	727.97	0	8
id7	D	EXP1	75	707.94	8	0
id7	D	EXP1	65	780.78	8	0
id7	D	EXP1	55	794.3	7	1
id7	D	EXP1	45	734.31	3	5
id7	D	EXP1	35	799.21	1	7
id7	D	EXP1	25	714.12	1	7
id8	C	EXP1	75	1024.4	8	0
id8	C	EXP1	65	1252.9	8	0
id8	C	EXP1	55	1249.7	7	1
id8	C	EXP1	45	1572.1	5	3
id8	C	EXP1	35	1363.9	1	7
id8	C	EXP1	25	926.47	0	8
id8	D	EXP1	75	796.33	8	0
id8	D	EXP1	65	874.86	8	0
id8	D	EXP1	55	1106.2	8	0
id8	D	EXP1	45	1589.7	4	4
id8	D	EXP1	35	1040.4	0	8
id8	D	EXP1	25	901.17	0	8
id9	C	EXP1	75	836.4	8	0
id9	C	EXP1	65	1138.9	7	1
id9	C	EXP1	55	1146.4	6	2
id9	C	EXP1	45	1965.1	3	5
id9	C	EXP1	35	1259.2	0	8
id9	C	EXP1	25	814.85	0	8
id9	D	EXP1	75	778.97	8	0
id9	D	EXP1	65	800.3	8	0
id9	D	EXP1	55	1017	7	1
id9	D	EXP1	45	1715.2	6	2
id9	D	EXP1	35	895.99	0	8
id9	D	EXP1	25	746.33	0	8
id10	C	EXP2	75	722.86	8	0
id10	C	EXP2	65	729.48	8	0
id10	C	EXP2	55	857.51	8	0
id10	C	EXP2	45	907.73	6	2
id10	C	EXP2	35	1077.6	3	5
id10	C	EXP2	25	793.79	2	6
id10	D	EXP2	75	738.79	8	0
id10	D	EXP2	65	907.23	8	0
id10	D	EXP2	55	886.64	8	0
id10	D	EXP2	45	1045	7	1
id10	D	EXP2	35	1108.7	3	5
id10	D	EXP2	25	905.3	1	7
id11	C	EXP2	75	757.75	8	0
id11	C	EXP2	65	795.66	8	0
id11	C	EXP2	55	783.45	7	1
id11	C	EXP2	45	950.37	5	3
id11	C	EXP2	35	860	2	6
id11	C	EXP2	25	818.03	0	8
id11	D	EXP2	75	712.97	8	0
id11	D	EXP2	65	781.36	8	0
id11	D	EXP2	55	811.87	8	0
id11	D	EXP2	45	899.36	7	1
id11	D	EXP2	35	879.11	1	7
id11	D	EXP2	25	719.43	0	8
id12	C	EXP2	75	898.53	8	0
id12	C	EXP2	65	892.99	8	0
id12	C	EXP2	55	1284.6	7	1
id12	C	EXP2	45	964.73	5	3
id12	C	EXP2	35	1207	0	8
id12	C	EXP2	25	812.15	0	8
id12	D	EXP2	75	905.57	8	0
id12	D	EXP2	65	915.9	8	0
id12	D	EXP2	55	1053.4	8	0
id12	D	EXP2	45	1581.8	5	3
id12	D	EXP2	35	1163.2	0	8
id12	D	EXP2	25	1015.6	0	8
id13	C	EXP2	75	910.93	8	0
id13	C	EXP2	65	854.97	8	0
id13	C	EXP2	55	1516.4	7	1
id13	C	EXP2	45	1257.5	6	2
id13	C	EXP2	35	1627.1	5	3
id13	C	EXP2	25	1615.8	1	7
id13	D	EXP2	75	753.76	8	0
id13	D	EXP2	65	854.8	7	1
id13	D	EXP2	55	918.04	8	0
id13	D	EXP2	45	1157.6	7	1
id13	D	EXP2	35	1057.3	5	3
id13	D	EXP2	25	1351.2	2	6
id14	C	EXP2	75	652.8	8	0
id14	C	EXP2	65	660.45	8	0
id14	C	EXP2	55	861.12	7	1
id14	C	EXP2	45	962.76	4	4
id14	C	EXP2	35	822.68	1	7
id14	C	EXP2	25	701.41	1	7
id14	D	EXP2	75	705.64	8	0
id14	D	EXP2	65	845.39	8	0
id14	D	EXP2	55	921.73	7	1
id14	D	EXP2	45	929.65	3	5
id14	D	EXP2	35	843.4	2	6
id14	D	EXP2	25	766.72	0	8
id15	C	EXP2	75	490.69	8	0
id15	C	EXP2	65	576.36	7	1
id15	C	EXP2	55	558.18	7	1
id15	C	EXP2	45	633.98	7	1
id15	C	EXP2	35	745.9	3	5
id15	C	EXP2	25	653.62	0	8
id15	D	EXP2	75	549	8	0
id15	D	EXP2	65	519.39	8	0
id15	D	EXP2	55	526.01	8	0
id15	D	EXP2	45	683.14	6	2
id15	D	EXP2	35	740.94	3	5
id15	D	EXP2	25	553.83	0	8
id16	C	EXP2	75	1070.8	8	0
id16	C	EXP2	65	1376.4	6	2
id16	C	EXP2	55	1230.2	6	2
id16	C	EXP2	45	1410.9	4	4
id16	C	EXP2	35	1045.6	1	7
id16	C	EXP2	25	753.89	0	8
id16	D	EXP2	75	897.51	8	0
id16	D	EXP2	65	822.17	8	0
id16	D	EXP2	55	1006.1	8	0
id16	D	EXP2	45	938.18	5	3
id16	D	EXP2	35	888.96	2	6
id16	D	EXP2	25	713.63	0	8
id17	C	EXP2	75	583.97	8	0
id17	C	EXP2	65	669.52	8	0
id17	C	EXP2	55	918.56	7	1
id17	C	EXP2	45	1071.8	4	4
id17	C	EXP2	35	689.28	0	8
id17	C	EXP2	25	706	1	7
id17	D	EXP2	75	685.12	8	0
id17	D	EXP2	65	758.3	8	0
id17	D	EXP2	55	1027.6	7	1
id17	D	EXP2	45	1047.9	4	4
id17	D	EXP2	35	767.93	2	6
id17	D	EXP2	25	858.48	1	7
id18	C	EXP2	75	970.39	8	0
id18	C	EXP2	65	1187.6	7	1
id18	C	EXP2	55	1131.6	4	4
id18	C	EXP2	45	929.93	2	6
id18	C	EXP2	35	791.92	0	8
id18	C	EXP2	25	984.39	0	8
id18	D	EXP2	75	1052.6	8	0
id18	D	EXP2	65	977.84	7	1
id18	D	EXP2	55	1399.5	5	3
id18	D	EXP2	45	1132.6	3	5
id18	D	EXP2	35	908.69	0	8
id18	D	EXP2	25	858.34	0	8
id19	CTRL	EXP3	75	901.35	8	0
id19	CTRL	EXP3	65	969.71	8	0
id19	CTRL	EXP3	55	1286.8	5	3
id19	CTRL	EXP3	45	946.7	2	6
id19	CTRL	EXP3	35	1006.9	0	8
id19	CTRL	EXP3	25	803.41	0	8
id20	CTRL	EXP3	75	931.91	8	0
id20	CTRL	EXP3	65	1261.6	5	3
id20	CTRL	EXP3	55	1410.4	3	5
id20	CTRL	EXP3	45	1158.2	3	5
id20	CTRL	EXP3	35	986.63	1	7
id20	CTRL	EXP3	25	806.08	0	8
id21	CTRL	EXP3	75	878.59	8	0
id21	CTRL	EXP3	65	865.71	8	0
id21	CTRL	EXP3	55	882.79	7	1
id21	CTRL	EXP3	45	1007.6	6	2
id21	CTRL	EXP3	35	1023.6	4	4
id21	CTRL	EXP3	25	912.45	0	8
id22	CTRL	EXP3	75	748.4	8	0
id22	CTRL	EXP3	65	764.37	7	1
id22	CTRL	EXP3	55	944.13	8	0
id22	CTRL	EXP3	45	849.5	6	2
id22	CTRL	EXP3	35	908.04	1	7
id22	CTRL	EXP3	25	743	1	7
id23	CTRL	EXP3	75	634.15	8	0
id23	CTRL	EXP3	65	648.02	8	0
id23	CTRL	EXP3	55	781.31	8	0
id23	CTRL	EXP3	45	789.72	7	1
id23	CTRL	EXP3	35	987.08	3	5
id23	CTRL	EXP3	25	635.94	1	7
id24	CTRL	EXP3	75	604.67	8	0
id24	CTRL	EXP3	65	606.52	8	0
id24	CTRL	EXP3	55	662.29	7	1
id24	CTRL	EXP3	45	664.43	4	4
id24	CTRL	EXP3	35	587.08	1	7
id24	CTRL	EXP3	25	576.02	0	8
id25	CTRL	EXP3	75	652.86	7	1
id25	CTRL	EXP3	65	803.51	6	2
id25	CTRL	EXP3	55	854.23	6	2
id25	CTRL	EXP3	45	892.75	4	4
id25	CTRL	EXP3	35	583.8	0	8
id25	CTRL	EXP3	25	551.63	0	8
id26	CTRL	EXP3	75	791.38	7	1
id26	CTRL	EXP3	65	700.94	6	2
id26	CTRL	EXP3	55	1051.1	4	4
id26	CTRL	EXP3	45	812.62	3	5
id26	CTRL	EXP3	35	705.75	3	5
id26	CTRL	EXP3	25	555.14	1	7
id27	CTRL	EXP3	75	833.02	8	0
id27	CTRL	EXP3	65	933.64	8	0
id27	CTRL	EXP3	55	1108	6	2
id27	CTRL	EXP3	45	929.38	2	6
id27	CTRL	EXP3	35	991.43	2	6
id27	CTRL	EXP3	25	840.4	0	8
id28	CTRL	EXP3	75	857.97	8	0
id28	CTRL	EXP3	65	981.09	8	0
id28	CTRL	EXP3	55	1205.6	8	0
id28	CTRL	EXP3	45	1199.6	6	2
id28	CTRL	EXP3	35	906.01	3	5
id28	CTRL	EXP3	25	791.55	1	7
id29	CTRL	EXP3	75	811.05	8	0
id29	CTRL	EXP3	65	839.42	8	0
id29	CTRL	EXP3	55	735.71	7	1
id29	CTRL	EXP3	45	1151.4	4	4
id29	CTRL	EXP3	35	1283.4	0	8
id29	CTRL	EXP3	25	736.59	0	8
id30	CTRL	EXP3	75	852.91	8	0
id30	CTRL	EXP3	65	726.2	8	0
id30	CTRL	EXP3	55	894.18	7	1
id30	CTRL	EXP3	45	1007.1	4	4
id30	CTRL	EXP3	35	771.95	1	7
id30	CTRL	EXP3	25	660.21	0	8

## Sheet: RAW_DATA_EXP_4
SubjectNumber	Version	Sex	Age	Response	Percent_Anger_In _The_Morph
1	B_Anger_to_Happy	F	19	12.5	35
1	B_Anger_to_Happy	F	19	37.5	75
1	B_Anger_to_Happy	F	19	43.75	75
1	B_Anger_to_Happy	F	19	31.25	65
1	B_Anger_to_Happy	F	19	-18.75	35
1	B_Anger_to_Happy	F	19	-12.5	45
1	B_Anger_to_Happy	F	19	-12.5	25
1	B_Anger_to_Happy	F	19	-18.75	25
1	B_Anger_to_Happy	F	19	-6.25	35
1	B_Anger_to_Happy	F	19	6.25	45
1	B_Anger_to_Happy	F	19	-6.25	35
1	B_Anger_to_Happy	F	19	18.75	55
1	B_Anger_to_Happy	F	19	31.25	35
1	B_Anger_to_Happy	F	19	-25	35
1	B_Anger_to_Happy	F	19	-37.5	25
1	B_Anger_to_Happy	F	19	43.75	65
1	B_Anger_to_Happy	F	19	18.75	45
1	B_Anger_to_Happy	F	19	25	55
1	B_Anger_to_Happy	F	19	12.5	55
1	B_Anger_to_Happy	F	19	0	45
1	B_Anger_to_Happy	F	19	6.25	65
1	B_Anger_to_Happy	F	19	12.5	75
1	B_Anger_to_Happy	F	19	6.25	65
1	B_Anger_to_Happy	F	19	-50	25
1	B_Anger_to_Happy	F	19	43.75	55
1	B_Anger_to_Happy	F	19	43.75	55
1	B_Anger_to_Happy	F	19	-43.75	25
1	B_Anger_to_Happy	F	19	-37.5	35
1	B_Anger_to_Happy	F	19	-50	25
1	B_Anger_to_Happy	F	19	43.75	45
1	B_Anger_to_Happy	F	19	37.5	55
1	B_Anger_to_Happy	F	19	-6.25	25
1	B_Anger_to_Happy	F	19	31.25	65
1	B_Anger_to_Happy	F	19	37.5	55
1	B_Anger_to_Happy	F	19	43.75	35
1	B_Anger_to_Happy	F	19	25	75
1	B_Anger_to_Happy	F	19	-12.5	45
1	B_Anger_to_Happy	F	19	43.75	75
1	B_Anger_to_Happy	F	19	-6.25	55
1	B_Anger_to_Happy	F	19	43.75	45
1	B_Anger_to_Happy	F	19	-31.25	45
1	B_Anger_to_Happy	F	19	0	65
1	B_Anger_to_Happy	F	19	6.25	65
1	B_Anger_to_Happy	F	19	18.75	75
1	B_Anger_to_Happy	F	19	12.5	65
1	B_Anger_to_Happy	F	19	43.75	75
1	B_Anger_to_Happy	F	19	37.5	75
1	B_Anger_to_Happy	F	19	-50	25
2	B_Anger_to_Happy	F	19	-12.5	35
2	B_Anger_to_Happy	F	19	37.5	75
2	B_Anger_to_Happy	F	19	18.75	75
2	B_Anger_to_Happy	F	19	18.75	65
2	B_Anger_to_Happy	F	19	-6.25	35
2	B_Anger_to_Happy	F	19	12.5	45
2	B_Anger_to_Happy	F	19	-6.25	25
2	B_Anger_to_Happy	F	19	43.75	25
2	B_Anger_to_Happy	F	19	12.5	35
2	B_Anger_to_Happy	F	19	18.75	45
2	B_Anger_to_Happy	F	19	-18.75	35
2	B_Anger_to_Happy	F	19	18.75	55
2	B_Anger_to_Happy	F	19	37.5	35
2	B_Anger_to_Happy	F	19	31.25	35
2	B_Anger_to_Happy	F	19	6.25	25
2	B_Anger_to_Happy	F	19	31.25	65
2	B_Anger_to_Happy	F	19	18.75	45
2	B_Anger_to_Happy	F	19	31.25	55
2	B_Anger_to_Happy	F	19	18.75	55
2	B_Anger_to_Happy	F	19	-6.25	45
2	B_Anger_to_Happy	F	19	18.75	65
2	B_Anger_to_Happy	F	19	25	75
2	B_Anger_to_Happy	F	19	25	65
2	B_Anger_to_Happy	F	19	-25	25
2	B_Anger_to_Happy	F	19	18.75	55
2	B_Anger_to_Happy	F	19	12.5	55
2	B_Anger_to_Happy	F	19	-25	25
2	B_Anger_to_Happy	F	19	-25	35
2	B_Anger_to_Happy	F	19	-31.25	25
2	B_Anger_to_Happy	F	19	18.75	45
2	B_Anger_to_Happy	F	19	31.25	55
2	B_Anger_to_Happy	F	19	-12.5	25
2	B_Anger_to_Happy	F	19	31.25	65
2	B_Anger_to_Happy	F	19	25	55
2	B_Anger_to_Happy	F	19	18.75	35
2	B_Anger_to_Happy	F	19	37.5	75
2	B_Anger_to_Happy	F	19	25	45
2	B_Anger_to_Happy	F	19	18.75	75
2	B_Anger_to_Happy	F	19	6.25	55
2	B_Anger_to_Happy	F	19	6.25	45
2	B_Anger_to_Happy	F	19	-6.25	45
2	B_Anger_to_Happy	F	19	25	65
2	B_Anger_to_Happy	F	19	25	65
2	B_Anger_to_Happy	F	19	25	75
2	B_Anger_to_Happy	F	19	25	65
2	B_Anger_to_Happy	F	19	37.5	75
2	B_Anger_to_Happy	F	19	43.75	75
2	B_Anger_to_Happy	F	19	-43.75	25
3	B_Anger_to_Happy	F	19	-25	35
3	B_Anger_to_Happy	F	19	31.25	75
3	B_Anger_to_Happy	F	19	43.75	75
3	B_Anger_to_Happy	F	19	31.25	65
3	B_Anger_to_Happy	F	19	-12.5	35
3	B_Anger_to_Happy	F	19	-12.5	45
3	B_Anger_to_Happy	F	19	-50	25
3	B_Anger_to_Happy	F	19	-25	25
3	B_Anger_to_Happy	F	19	-6.25	35
3	B_Anger_to_Happy	F	19	0	45
3	B_Anger_to_Happy	F	19	-25	35
3	B_Anger_to_Happy	F	19	-6.25	55
3	B_Anger_to_Happy	F	19	-12.5	35
3	B_Anger_to_Happy	F	19	-6.25	35
3	B_Anger_to_Happy	F	19	-6.25	25
3	B_Anger_to_Happy	F	19	12.5	65
3	B_Anger_to_Happy	F	19	12.5	45
3	B_Anger_to_Happy	F	19	12.5	55
3	B_Anger_to_Happy	F	19	6.25	55
3	B_Anger_to_Happy	F	19	-6.25	45
3	B_Anger_to_Happy	F	19	6.25	65
3	B_Anger_to_Happy	F	19	12.5	75
3	B_Anger_to_Happy	F	19	18.75	65
3	B_Anger_to_Happy	F	19	-18.75	25
3	B_Anger_to_Happy	F	19	18.75	55
3	B_Anger_to_Happy	F	19	31.25	55
3	B_Anger_to_Happy	F	19	-50	25
3	B_Anger_to_Happy	F	19	-31.25	35
3	B_Anger_to_Happy	F	19	-43.75	25
3	B_Anger_to_Happy	F	19	18.75	45
3	B_Anger_to_Happy	F	19	25	55
3	B_Anger_to_Happy	F	19	-18.75	25
3	B_Anger_to_Happy	F	19	18.75	65
3	B_Anger_to_Happy	F	19	-6.25	55
3	B_Anger_to_Happy	F	19	0	35
3	B_Anger_to_Happy	F	19	6.25	75
3	B_Anger_to_Happy	F	19	0	45
3	B_Anger_to_Happy	F	19	6.25	75
3	B_Anger_to_Happy	F	19	6.25	55
3	B_Anger_to_Happy	F	19	-12.5	45
3	B_Anger_to_Happy	F	19	-12.5	45
3	B_Anger_to_Happy	F	19	12.5	65
3	B_Anger_to_Happy	F	19	6.25	65
3	B_Anger_to_Happy	F	19	25	75
3	B_Anger_to_Happy	F	19	6.25	65
3	B_Anger_to_Happy	F	19	12.5	75
3	B_Anger_to_Happy	F	19	12.5	75
3	B_Anger_to_Happy	F	19	-50	25
4	B_Anger_to_Happy	F	20	-3.125	35
4	B_Anger_to_Happy	F	20	3.125	75
4	B_Anger_to_Happy	F	20	0	75
4	B_Anger_to_Happy	F	20	28.125	65
4	B_Anger_to_Happy	F	20	-3.125	35
4	B_Anger_to_Happy	F	20	-3.125	45
4	B_Anger_to_Happy	F	20	-3.125	25
4	B_Anger_to_Happy	F	20	-3.125	25
4	B_Anger_to_Happy	F	20	-3.125	35
4	B_Anger_to_Happy	F	20	15.625	45
4	B_Anger_to_Happy	F	20	-3.125	35
4	B_Anger_to_Happy	F	20	21.875	55
4	B_Anger_to_Happy	F	20	34.375	35
4	B_Anger_to_Happy	F	20	28.125	35
4	B_Anger_to_Happy	F	20	-3.125	25
4	B_Anger_to_Happy	F	20	21.875	65
4	B_Anger_to_Happy	F	20	3.125	45
4	B_Anger_to_Happy	F	20	9.375	55
4	B_Anger_to_Happy	F	20	40.625	55
4	B_Anger_to_Happy	F	20	9.375	45
4	B_Anger_to_Happy	F	20	9.375	65
4	B_Anger_to_Happy	F	20	34.375	75
4	B_Anger_to_Happy	F	20	40.625	65
4	B_Anger_to_Happy	F	20	-21.875	25
4	B_Anger_to_Happy	F	20	9.375	55
4	B_Anger_to_Happy	F	20	-21.875	25
4	B_Anger_to_Happy	F	20	-15.625	35
4	B_Anger_to_Happy	F	20	0	25
4	B_Anger_to_Happy	F	20	21.875	45
4	B_Anger_to_Happy	F	20	-3.125	55
4	B_Anger_to_Happy	F	20	-3.125	25
4	B_Anger_to_Happy	F	20	28.125	65
4	B_Anger_to_Happy	F	20	21.875	55
4	B_Anger_to_Happy	F	20	-3.125	35
4	B_Anger_to_Happy	F	20	21.875	75
4	B_Anger_to_Happy	F	20	-3.125	45
4	B_Anger_to_Happy	F	20	9.375	75
4	B_Anger_to_Happy	F	20	3.125	55
4	B_Anger_to_Happy	F	20	-3.125	45
4	B_Anger_to_Happy	F	20	0	45
4	B_Anger_to_Happy	F	20	0	65
4	B_Anger_to_Happy	F	20	25	65
4	B_Anger_to_Happy	F	20	25	75
4	B_Anger_to_Happy	F	20	43.75	65
4	B_Anger_to_Happy	F	20	43.75	75
4	B_Anger_to_Happy	F	20	46.875	75
4	B_Anger_to_Happy	F	20	-46.875	25
5	B_Anger_to_Happy	F	20	-50	35
5	B_Anger_to_Happy	F	20	43.75	75
5	B_Anger_to_Happy	F	20	31.25	75
5	B_Anger_to_Happy	F	20	0	65
5	B_Anger_to_Happy	F	20	-43.75	35
5	B_Anger_to_Happy	F	20	0	45
5	B_Anger_to_Happy	F	20	-50	25
5	B_Anger_to_Happy	F	20	-50	25
5	B_Anger_to_Happy	F	20	6.25	35
5	B_Anger_to_Happy	F	20	-18.75	45
5	B_Anger_to_Happy	F	20	-50	35
5	B_Anger_to_Happy	F	20	31.25	55
5	B_Anger_to_Happy	F	20	-50	35
5	B_Anger_to_Happy	F	20	-50	35
5	B_Anger_to_Happy	F	20	-50	25
5	B_Anger_to_Happy	F	20	50	65
5	B_Anger_to_Happy	F	20	0	45
5	B_Anger_to_Happy	F	20	50	55
5	B_Anger_to_Happy	F	20	50	55
5	B_Anger_to_Happy	F	20	0	45
5	B_Anger_to_Happy	F	20	50	65
5	B_Anger_to_Happy	F	20	50	75
5	B_Anger_to_Happy	F	20	50	65
5	B_Anger_to_Happy	F	20	0	25
5	B_Anger_to_Happy	F	20	50	55
5	B_Anger_to_Happy	F	20	37.5	55
5	B_Anger_to_Happy	F	20	-50	25
5	B_Anger_to_Happy	F	20	-50	35
5	B_Anger_to_Happy	F	20	-50	25
5	B_Anger_to_Happy	F	20	12.5	45
5	B_Anger_to_Happy	F	20	50	55
5	B_Anger_to_Happy	F	20	-37.5	25
5	B_Anger_to_Happy	F	20	50	65
5	B_Anger_to_Happy	F	20	6.25	55
5	B_Anger_to_Happy	F	20	-25	35
5	B_Anger_to_Happy	F	20	50	75
5	B_Anger_to_Happy	F	20	-31.25	45
5	B_Anger_to_Happy	F	20	50	75
5	B_Anger_to_Happy	F	20	0	55
5	B_Anger_to_Happy	F	20	-18.75	45
5	B_Anger_to_Happy	F	20	-50	45
5	B_Anger_to_Happy	F	20	0	65
5	B_Anger_to_Happy	F	20	-31.25	65
5	B_Anger_to_Happy	F	20	50	75
5	B_Anger_to_Happy	F	20	12.5	65
5	B_Anger_to_Happy	F	20	31.25	75
5	B_Anger_to_Happy	F	20	43.75	75
5	B_Anger_to_Happy	F	20	-50	25
6	B_Anger_to_Happy	F	22	-37.5	35
6	B_Anger_to_Happy	F	22	37.5	75
6	B_Anger_to_Happy	F	22	37.5	75
6	B_Anger_to_Happy	F	22	18.75	65
6	B_Anger_to_Happy	F	22	-6.25	35
6	B_Anger_to_Happy	F	22	-6.25	45
6	B_Anger_to_Happy	F	22	-12.5	25
6	B_Anger_to_Happy	F	22	-18.75	25
6	B_Anger_to_Happy	F	22	-12.5	35
6	B_Anger_to_Happy	F	22	25	45
6	B_Anger_to_Happy	F	22	-31.25	35
6	B_Anger_to_Happy	F	22	12.5	55
6	B_Anger_to_Happy	F	22	-6.25	35
6	B_Anger_to_Happy	F	22	6.25	35
6	B_Anger_to_Happy	F	22	6.25	25
6	B_Anger_to_Happy	F	22	31.25	65
6	B_Anger_to_Happy	F	22	31.25	45
6	B_Anger_to_Happy	F	22	37.5	55
6	B_Anger_to_Happy	F	22	37.5	55
6	B_Anger_to_Happy	F	22	12.5	45
6	B_Anger_to_Happy	F	22	18.75	65
6	B_Anger_to_Happy	F	22	31.25	75
6	B_Anger_to_Happy	F	22	43.75	65
6	B_Anger_to_Happy	F	22	-6.25	25
6	B_Anger_to_Happy	F	22	12.5	55
6	B_Anger_to_Happy	F	22	37.5	55
6	B_Anger_to_Happy	F	22	-43.75	25
6	B_Anger_to_Happy	F	22	-18.75	35
6	B_Anger_to_Happy	F	22	-50	25
6	B_Anger_to_Happy	F	22	6.25	45
6	B_Anger_to_Happy	F	22	37.5	55
6	B_Anger_to_Happy	F	22	-18.75	25
6	B_Anger_to_Happy	F	22	43.75	65
6	B_Anger_to_Happy	F	22	6.25	55
6	B_Anger_to_Happy	F	22	0	35
6	B_Anger_to_Happy	F	22	31.25	75
6	B_Anger_to_Happy	F	22	-31.25	45
6	B_Anger_to_Happy	F	22	50	75
6	B_Anger_to_Happy	F	22	12.5	55
6	B_Anger_to_Happy	F	22	12.5	45
6	B_Anger_to_Happy	F	22	-31.25	45
6	B_Anger_to_Happy	F	22	6.25	65
6	B_Anger_to_Happy	F	22	25	65
6	B_Anger_to_Happy	F	22	50	75
6	B_Anger_to_Happy	F	22	31.25	65
6	B_Anger_to_Happy	F	22	43.75	75
6	B_Anger_to_Happy	F	22	43.75	75
6	B_Anger_to_Happy	F	22	-50	25
7	B_Anger_to_Happy	F	23	-18.75	35
7	B_Anger_to_Happy	F	23	31.25	75
7	B_Anger_to_Happy	F	23	37.5	75
7	B_Anger_to_Happy	F	23	50	65
7	B_Anger_to_Happy	F	23	-25	35
7	B_Anger_to_Happy	F	23	12.5	45
7	B_Anger_to_Happy	F	23	-37.5	25
7	B_Anger_to_Happy	F	23	50	25
7	B_Anger_to_Happy	F	23	0	35
7	B_Anger_to_Happy	F	23	25	45
7	B_Anger_to_Happy	F	23	-31.25	35
7	B_Anger_to_Happy	F	23	25	55
7	B_Anger_to_Happy	F	23	37.5	35
7	B_Anger_to_Happy	F	23	37.5	35
7	B_Anger_to_Happy	F	23	0	25
7	B_Anger_to_Happy	F	23	37.5	65
7	B_Anger_to_Happy	F	23	3.125	45
7	B_Anger_to_Happy	F	23	43.75	55
7	B_Anger_to_Happy	F	23	25	55
7	B_Anger_to_Happy	F	23	0	45
7	B_Anger_to_Happy	F	23	18.75	65
7	B_Anger_to_Happy	F	23	18.75	75
7	B_Anger_to_Happy	F	23	18.75	65
7	B_Anger_to_Happy	F	23	-37.5	25
7	B_Anger_to_Happy	F	23	50	55
7	B_Anger_to_Happy	F	23	37.5	55
7	B_Anger_to_Happy	F	23	-50	25
7	B_Anger_to_Happy	F	23	-18.75	35
7	B_Anger_to_Happy	F	23	-18.75	25
7	B_Anger_to_Happy	F	23	37.5	45
7	B_Anger_to_Happy	F	23	12.5	55
7	B_Anger_to_Happy	F	23	-6.25	25
7	B_Anger_to_Happy	F	23	25	65
7	B_Anger_to_Happy	F	23	31.25	55
7	B_Anger_to_Happy	F	23	31.25	35
7	B_Anger_to_Happy	F	23	50	75
7	B_Anger_to_Happy	F	23	-31.25	45
7	B_Anger_to_Happy	F	23	37.5	75
7	B_Anger_to_Happy	F	23	6.25	55
7	B_Anger_to_Happy	F	23	6.25	45
7	B_Anger_to_Happy	F	23	0	45
7	B_Anger_to_Happy	F	23	0	65
7	B_Anger_to_Happy	F	23	50	65
7	B_Anger_to_Happy	F	23	18.75	75
7	B_Anger_to_Happy	F	23	50	65
7	B_Anger_to_Happy	F	23	25	75
7	B_Anger_to_Happy	F	23	50	75
7	B_Anger_to_Happy	F	23	-50	25
8	B_Anger_to_Happy	F	26	-46.875	35
8	B_Anger_to_Happy	F	26	46.875	75
8	B_Anger_to_Happy	F	26	46.875	75
8	B_Anger_to_Happy	F	26	40.625	65
8	B_Anger_to_Happy	F	26	-40.625	35
8	B_Anger_to_Happy	F	26	-15.625	45
8	B_Anger_to_Happy	F	26	-46.875	25
8	B_Anger_to_Happy	F	26	-3.125	25
8	B_Anger_to_Happy	F	26	-3.125	35
8	B_Anger_to_Happy	F	26	-3.125	45
8	B_Anger_to_Happy	F	26	-21.875	35
8	B_Anger_to_Happy	F	26	3.125	55
8	B_Anger_to_Happy	F	26	-3.125	35
8	B_Anger_to_Happy	F	26	-9.375	35
8	B_Anger_to_Happy	F	26	-15.625	25
8	B_Anger_to_Happy	F	26	9.375	65
8	B_Anger_to_Happy	F	26	-9.375	45
8	B_Anger_to_Happy	F	26	-3.125	55
8	B_Anger_to_Happy	F	26	-3.125	55
8	B_Anger_to_Happy	F	26	-3.125	45
8	B_Anger_to_Happy	F	26	-3.125	65
8	B_Anger_to_Happy	F	26	15.625	75
8	B_Anger_to_Happy	F	26	-3.125	65
8	B_Anger_to_Happy	F	26	-46.875	25
8	B_Anger_to_Happy	F	26	-3.125	55
8	B_Anger_to_Happy	F	26	-3.125	55
8	B_Anger_to_Happy	F	26	-46.875	25
8	B_Anger_to_Happy	F	26	-46.875	35
8	B_Anger_to_Happy	F	26	-46.875	25
8	B_Anger_to_Happy	F	26	-3.125	45
8	B_Anger_to_Happy	F	26	-3.125	55
8	B_Anger_to_Happy	F	26	-15.625	25
8	B_Anger_to_Happy	F	26	-3.125	65
8	B_Anger_to_Happy	F	26	-3.125	55
8	B_Anger_to_Happy	F	26	-15.625	35
8	B_Anger_to_Happy	F	26	21.875	75
8	B_Anger_to_Happy	F	26	-3.125	45
8	B_Anger_to_Happy	F	26	15.625	75
8	B_Anger_to_Happy	F	26	-3.125	55
8	B_Anger_to_Happy	F	26	-9.375	45
8	B_Anger_to_Happy	F	26	-40.625	45
8	B_Anger_to_Happy	F	26	-3.125	65
8	B_Anger_to_Happy	F	26	-3.125	65
8	B_Anger_to_Happy	F	26	9.375	75
8	B_Anger_to_Happy	F	26	3.125	65
8	B_Anger_to_Happy	F	26	34.375	75
8	B_Anger_to_Happy	F	26	3.125	75
8	B_Anger_to_Happy	F	26	-46.875	25
9	B_Anger_to_Happy	F	19	-43.75	35
9	B_Anger_to_Happy	F	19	43.75	75
9	B_Anger_to_Happy	F	19	50	75
9	B_Anger_to_Happy	F	19	31.25	65
9	B_Anger_to_Happy	F	19	-37.5	35
9	B_Anger_to_Happy	F	19	-12.5	45
9	B_Anger_to_Happy	F	19	-50	25
9	B_Anger_to_Happy	F	19	-31.25	25
9	B_Anger_to_Happy	F	19	-12.5	35
9	B_Anger_to_Happy	F	19	0	45
9	B_Anger_to_Happy	F	19	-18.75	35
9	B_Anger_to_Happy	F	19	25	55
9	B_Anger_to_Happy	F	19	25	35
9	B_Anger_to_Happy	F	19	0	35
9	B_Anger_to_Happy	F	19	25	25
9	B_Anger_to_Happy	F	19	12.5	65
9	B_Anger_to_Happy	F	19	-12.5	45
9	B_Anger_to_Happy	F	19	0	55
9	B_Anger_to_Happy	F	19	0	55
9	B_Anger_to_Happy	F	19	-12.5	45
9	B_Anger_to_Happy	F	19	6.25	65
9	B_Anger_to_Happy	F	19	-6.25	75
9	B_Anger_to_Happy	F	19	-6.25	65
9	B_Anger_to_Happy	F	19	-50	25
9	B_Anger_to_Happy	F	19	25	55
9	B_Anger_to_Happy	F	19	-6.25	55
9	B_Anger_to_Happy	F	19	-31.25	25
9	B_Anger_to_Happy	F	19	-12.5	35
9	B_Anger_to_Happy	F	19	-43.75	25
9	B_Anger_to_Happy	F	19	18.75	45
9	B_Anger_to_Happy	F	19	-6.25	55
9	B_Anger_to_Happy	F	19	-18.75	25
9	B_Anger_to_Happy	F	19	25	65
9	B_Anger_to_Happy	F	19	-12.5	55
9	B_Anger_to_Happy	F	19	-25	35
9	B_Anger_to_Happy	F	19	31.25	75
9	B_Anger_to_Happy	F	19	-37.5	45
9	B_Anger_to_Happy	F	19	31.25	75
9	B_Anger_to_Happy	F	19	-12.5	55
9	B_Anger_to_Happy	F	19	-25	45
9	B_Anger_to_Happy	F	19	-25	45
9	B_Anger_to_Happy	F	19	-6.25	65
9	B_Anger_to_Happy	F	19	-12.5	65
9	B_Anger_to_Happy	F	19	-12.5	75
9	B_Anger_to_Happy	F	19	-18.75	65
9	B_Anger_to_Happy	F	19	37.5	75
9	B_Anger_to_Happy	F	19	12.5	75
9	B_Anger_to_Happy	F	19	-37.5	25
10	B_Anger_to_Happy	F	20	-12.5	35
10	B_Anger_to_Happy	F	20	25	75
10	B_Anger_to_Happy	F	20	25	75
10	B_Anger_to_Happy	F	20	31.25	65
10	B_Anger_to_Happy	F	20	-12.5	35
10	B_Anger_to_Happy	F	20	-12.5	45
10	B_Anger_to_Happy	F	20	-25	25
10	B_Anger_to_Happy	F	20	-31.25	25
10	B_Anger_to_Happy	F	20	-12.5	35
10	B_Anger_to_Happy	F	20	0	45
10	B_Anger_to_Happy	F	20	-25	35
10	B_Anger_to_Happy	F	20	6.25	55
10	B_Anger_to_Happy	F	20	-25	35
10	B_Anger_to_Happy	F	20	-6.25	35
10	B_Anger_to_Happy	F	20	-6.25	25
10	B_Anger_to_Happy	F	20	25	65
10	B_Anger_to_Happy	F	20	-12.5	45
10	B_Anger_to_Happy	F	20	25	55
10	B_Anger_to_Happy	F	20	18.75	55
10	B_Anger_to_Happy	F	20	-18.75	45
10	B_Anger_to_Happy	F	20	31.25	65
10	B_Anger_to_Happy	F	20	43.75	75
10	B_Anger_to_Happy	F	20	31.25	65
10	B_Anger_to_Happy	F	20	-12.5	25
10	B_Anger_to_Happy	F	20	12.5	55
10	B_Anger_to_Happy	F	20	25	55
10	B_Anger_to_Happy	F	20	-25	25
10	B_Anger_to_Happy	F	20	-25	35
10	B_Anger_to_Happy	F	20	-37.5	25
10	B_Anger_to_Happy	F	20	-6.25	45
10	B_Anger_to_Happy	F	20	25	55
10	B_Anger_to_Happy	F	20	-25	25
10	B_Anger_to_Happy	F	20	31.25	65
10	B_Anger_to_Happy	F	20	12.5	55
10	B_Anger_to_Happy	F	20	31.25	35
10	B_Anger_to_Happy	F	20	37.5	75
10	B_Anger_to_Happy	F	20	-6.25	45
10	B_Anger_to_Happy	F	20	37.5	75
10	B_Anger_to_Happy	F	20	6.25	55
10	B_Anger_to_Happy	F	20	12.5	45
10	B_Anger_to_Happy	F	20	-18.75	45
10	B_Anger_to_Happy	F	20	6.25	65
10	B_Anger_to_Happy	F	20	-12.5	65
10	B_Anger_to_Happy	F	20	31.25	75
10	B_Anger_to_Happy	F	20	12.5	65
10	B_Anger_to_Happy	F	20	37.5	75
10	B_Anger_to_Happy	F	20	37.5	75
10	B_Anger_to_Happy	F	20	-37.5	25
11	B_Anger_to_Happy	F	19	-25	35
11	B_Anger_to_Happy	F	19	43.75	75
11	B_Anger_to_Happy	F	19	43.75	75
11	B_Anger_to_Happy	F	19	31.25	65
11	B_Anger_to_Happy	F	19	-18.75	35
11	B_Anger_to_Happy	F	19	6.25	45
11	B_Anger_to_Happy	F	19	-43.75	25
11	B_Anger_to_Happy	F	19	-50	25
11	B_Anger_to_Happy	F	19	-6.25	35
11	B_Anger_to_Happy	F	19	-6.25	45
11	B_Anger_to_Happy	F	19	-25	35
11	B_Anger_to_Happy	F	19	25	55
11	B_Anger_to_Happy	F	19	-31.25	35
11	B_Anger_to_Happy	F	19	-25	35
11	B_Anger_to_Happy	F	19	-31.25	25
11	B_Anger_to_Happy	F	19	37.5	65
11	B_Anger_to_Happy	F	19	6.25	45
11	B_Anger_to_Happy	F	19	18.75	55
11	B_Anger_to_Happy	F	19	37.5	55
11	B_Anger_to_Happy	F	19	-6.25	45
11	B_Anger_to_Happy	F	19	12.5	65
11	B_Anger_to_Happy	F	19	6.25	75
11	B_Anger_to_Happy	F	19	0	65
11	B_Anger_to_Happy	F	19	-18.75	25
11	B_Anger_to_Happy	F	19	25	55
11	B_Anger_to_Happy	F	19	6.25	55
11	B_Anger_to_Happy	F	19	-43.75	25
11	B_Anger_to_Happy	F	19	0	35
11	B_Anger_to_Happy	F	19	-50	25
11	B_Anger_to_Happy	F	19	6.25	45
11	B_Anger_to_Happy	F	19	6.25	55
11	B_Anger_to_Happy	F	19	-18.75	25
11	B_Anger_to_Happy	F	19	12.5	65
11	B_Anger_to_Happy	F	19	-6.25	55
11	B_Anger_to_Happy	F	19	-18.75	35
11	B_Anger_to_Happy	F	19	25	75
11	B_Anger_to_Happy	F	19	-18.75	45
11	B_Anger_to_Happy	F	19	25	75
11	B_Anger_to_Happy	F	19	0	55
11	B_Anger_to_Happy	F	19	-6.25	45
11	B_Anger_to_Happy	F	19	-43.75	45
11	B_Anger_to_Happy	F	19	6.25	65
11	B_Anger_to_Happy	F	19	12.5	65
11	B_Anger_to_Happy	F	19	25	75
11	B_Anger_to_Happy	F	19	0	65
11	B_Anger_to_Happy	F	19	37.5	75
11	B_Anger_to_Happy	F	19	37.5	75
11	B_Anger_to_Happy	F	19	-43.75	25
12	B_Anger_to_Happy	F	24	-37.5	35
12	B_Anger_to_Happy	F	24	25	75
12	B_Anger_to_Happy	F	24	31.25	75
12	B_Anger_to_Happy	F	24	43.75	65
12	B_Anger_to_Happy	F	24	-37.5	35
12	B_Anger_to_Happy	F	24	18.75	45
12	B_Anger_to_Happy	F	24	-50	25
12	B_Anger_to_Happy	F	24	-50	25
12	B_Anger_to_Happy	F	24	-37.5	35
12	B_Anger_to_Happy	F	24	-25	45
12	B_Anger_to_Happy	F	24	-37.5	35
12	B_Anger_to_Happy	F	24	12.5	55
12	B_Anger_to_Happy	F	24	12.5	35
12	B_Anger_to_Happy	F	24	-12.5	35
12	B_Anger_to_Happy	F	24	-18.75	25
12	B_Anger_to_Happy	F	24	37.5	65
12	B_Anger_to_Happy	F	24	0	45
12	B_Anger_to_Happy	F	24	-12.5	55
12	B_Anger_to_Happy	F	24	18.75	55
12	B_Anger_to_Happy	F	24	-12.5	45
12	B_Anger_to_Happy	F	24	12.5	65
12	B_Anger_to_Happy	F	24	31.25	75
12	B_Anger_to_Happy	F	24	37.5	65
12	B_Anger_to_Happy	F	24	-37.5	25
12	B_Anger_to_Happy	F	24	31.25	55
12	B_Anger_to_Happy	F	24	37.5	55
12	B_Anger_to_Happy	F	24	-50	25
12	B_Anger_to_Happy	F	24	-43.75	35
12	B_Anger_to_Happy	F	24	-50	25
12	B_Anger_to_Happy	F	24	37.5	45
12	B_Anger_to_Happy	F	24	37.5	55
12	B_Anger_to_Happy	F	24	-43.75	25
12	B_Anger_to_Happy	F	24	37.5	65
12	B_Anger_to_Happy	F	24	37.5	55
12	B_Anger_to_Happy	F	24	-43.75	35
12	B_Anger_to_Happy	F	24	18.75	75
12	B_Anger_to_Happy	F	24	-43.75	45
12	B_Anger_to_Happy	F	24	37.5	75
12	B_Anger_to_Happy	F	24	18.75	55
12	B_Anger_to_Happy	F	24	-43.75	45
12	B_Anger_to_Happy	F	24	-43.75	45
12	B_Anger_to_Happy	F	24	37.5	65
12	B_Anger_to_Happy	F	24	37.5	65
12	B_Anger_to_Happy	F	24	37.5	75
12	B_Anger_to_Happy	F	24	37.5	65
12	B_Anger_to_Happy	F	24	37.5	75
12	B_Anger_to_Happy	F	24	37.5	75
12	B_Anger_to_Happy	F	24	-50	25
14	B_Anger_to_Happy	M	23	-28.125	35
14	B_Anger_to_Happy	M	23	34.375	75
14	B_Anger_to_Happy	M	23	21.875	75
14	B_Anger_to_Happy	M	23	15.625	65
14	B_Anger_to_Happy	M	23	-28.125	35
14	B_Anger_to_Happy	M	23	-15.625	45
14	B_Anger_to_Happy	M	23	-40.625	25
14	B_Anger_to_Happy	M	23	-40.625	25
14	B_Anger_to_Happy	M	23	3.125	35
14	B_Anger_to_Happy	M	23	-3.125	45
14	B_Anger_to_Happy	M	23	-15.625	35
14	B_Anger_to_Happy	M	23	-40.625	55
14	B_Anger_to_Happy	M	23	-28.125	35
14	B_Anger_to_Happy	M	23	-28.125	35
14	B_Anger_to_Happy	M	23	-28.125	25
14	B_Anger_to_Happy	M	23	9.375	65
14	B_Anger_to_Happy	M	23	-15.625	45
14	B_Anger_to_Happy	M	23	-3.125	55
14	B_Anger_to_Happy	M	23	3.125	55
14	B_Anger_to_Happy	M	23	-3.125	45
14	B_Anger_to_Happy	M	23	-3.125	65
14	B_Anger_to_Happy	M	23	15.625	75
14	B_Anger_to_Happy	M	23	-9.375	65
14	B_Anger_to_Happy	M	23	-21.875	25
14	B_Anger_to_Happy	M	23	9.375	55
14	B_Anger_to_Happy	M	23	3.125	55
14	B_Anger_to_Happy	M	23	-15.625	25
14	B_Anger_to_Happy	M	23	-21.875	35
14	B_Anger_to_Happy	M	23	-28.125	25
14	B_Anger_to_Happy	M	23	-21.875	45
14	B_Anger_to_Happy	M	23	-15.625	55
14	B_Anger_to_Happy	M	23	-9.375	25
14	B_Anger_to_Happy	M	23	3.125	65
14	B_Anger_to_Happy	M	23	-15.625	55
14	B_Anger_to_Happy	M	23	-28.125	35
14	B_Anger_to_Happy	M	23	-9.375	75
14	B_Anger_to_Happy	M	23	-15.625	45
14	B_Anger_to_Happy	M	23	3.125	75
14	B_Anger_to_Happy	M	23	9.375	55
14	B_Anger_to_Happy	M	23	-3.125	45
14	B_Anger_to_Happy	M	23	-15.625	45
14	B_Anger_to_Happy	M	23	3.125	65
14	B_Anger_to_Happy	M	23	-3.125	65
14	B_Anger_to_Happy	M	23	15.625	75
14	B_Anger_to_Happy	M	23	-15.625	65
14	B_Anger_to_Happy	M	23	9.375	75
14	B_Anger_to_Happy	M	23	3.125	75
14	B_Anger_to_Happy	M	23	-21.875	25
15	B_Anger_to_Happy	M	19	-46.875	35
15	B_Anger_to_Happy	M	19	34.375	75
15	B_Anger_to_Happy	M	19	21.875	75
15	B_Anger_to_Happy	M	19	40.625	65
15	B_Anger_to_Happy	M	19	-21.875	35
15	B_Anger_to_Happy	M	19	9.375	45
15	B_Anger_to_Happy	M	19	-21.875	25
15	B_Anger_to_Happy	M	19	-3.125	25
15	B_Anger_to_Happy	M	19	46.875	35
15	B_Anger_to_Happy	M	19	15.625	45
15	B_Anger_to_Happy	M	19	-3.125	35
15	B_Anger_to_Happy	M	19	28.125	55
15	B_Anger_to_Happy	M	19	21.875	35
15	B_Anger_to_Happy	M	19	3.125	35
15	B_Anger_to_Happy	M	19	-9.375	25
15	B_Anger_to_Happy	M	19	34.375	65
15	B_Anger_to_Happy	M	19	-21.875	45
15	B_Anger_to_Happy	M	19	21.875	55
15	B_Anger_to_Happy	M	19	9.375	55
15	B_Anger_to_Happy	M	19	-3.125	45
15	B_Anger_to_Happy	M	19	21.875	65
15	B_Anger_to_Happy	M	19	46.875	75
15	B_Anger_to_Happy	M	19	40.625	65
15	B_Anger_to_Happy	M	19	-46.875	25
15	B_Anger_to_Happy	M	19	40.625	55
15	B_Anger_to_Happy	M	19	34.375	55
15	B_Anger_to_Happy	M	19	-34.375	25
15	B_Anger_to_Happy	M	19	-3.125	35
15	B_Anger_to_Happy	M	19	-46.875	25
15	B_Anger_to_Happy	M	19	3.125	45
15	B_Anger_to_Happy	M	19	21.875	55
15	B_Anger_to_Happy	M	19	28.125	25
15	B_Anger_to_Happy	M	19	34.375	65
15	B_Anger_to_Happy	M	19	3.125	55
15	B_Anger_to_Happy	M	19	21.875	35
15	B_Anger_to_Happy	M	19	40.625	75
15	B_Anger_to_Happy	M	19	-28.125	45
15	B_Anger_to_Happy	M	19	28.125	75
15	B_Anger_to_Happy	M	19	9.375	55
15	B_Anger_to_Happy	M	19	3.125	45
15	B_Anger_to_Happy	M	19	3.125	45
15	B_Anger_to_Happy	M	19	21.875	65
15	B_Anger_to_Happy	M	19	21.875	65
15	B_Anger_to_Happy	M	19	40.625	75
15	B_Anger_to_Happy	M	19	28.125	65
15	B_Anger_to_Happy	M	19	28.125	75
15	B_Anger_to_Happy	M	19	34.375	75
15	B_Anger_to_Happy	M	19	-46.875	25
16	B_Anger_to_Happy	M	19	0	35
16	B_Anger_to_Happy	M	19	37.5	75
16	B_Anger_to_Happy	M	19	43.75	75
16	B_Anger_to_Happy	M	19	18.75	65
16	B_Anger_to_Happy	M	19	-6.25	35
16	B_Anger_to_Happy	M	19	12.5	45
16	B_Anger_to_Happy	M	19	-6.25	25
16	B_Anger_to_Happy	M	19	-25	25
16	B_Anger_to_Happy	M	19	-6.25	35
16	B_Anger_to_Happy	M	19	6.25	45
16	B_Anger_to_Happy	M	19	-12.5	35
16	B_Anger_to_Happy	M	19	18.75	55
16	B_Anger_to_Happy	M	19	0	35
16	B_Anger_to_Happy	M	19	6.25	35
16	B_Anger_to_Happy	M	19	6.25	25
16	B_Anger_to_Happy	M	19	18.75	65
16	B_Anger_to_Happy	M	19	0	45
16	B_Anger_to_Happy	M	19	12.5	55
16	B_Anger_to_Happy	M	19	25	55
16	B_Anger_to_Happy	M	19	-6.25	45
16	B_Anger_to_Happy	M	19	0	65
16	B_Anger_to_Happy	M	19	18.75	75
16	B_Anger_to_Happy	M	19	31.25	65
16	B_Anger_to_Happy	M	19	-50	25
16	B_Anger_to_Happy	M	19	0	55
16	B_Anger_to_Happy	M	19	31.25	55
16	B_Anger_to_Happy	M	19	-43.75	25
16	B_Anger_to_Happy	M	19	-12.5	35
16	B_Anger_to_Happy	M	19	-18.75	25
16	B_Anger_to_Happy	M	19	12.5	45
16	B_Anger_to_Happy	M	19	12.5	55
16	B_Anger_to_Happy	M	19	-12.5	25
16	B_Anger_to_Happy	M	19	43.75	65
16	B_Anger_to_Happy	M	19	31.25	55
16	B_Anger_to_Happy	M	19	18.75	35
16	B_Anger_to_Happy	M	19	12.5	75
16	B_Anger_to_Happy	M	19	0	45
16	B_Anger_to_Happy	M	19	43.75	75
16	B_Anger_to_Happy	M	19	0	55
16	B_Anger_to_Happy	M	19	18.75	45
16	B_Anger_to_Happy	M	19	37.5	45
16	B_Anger_to_Happy	M	19	6.25	65
16	B_Anger_to_Happy	M	19	31.25	65
16	B_Anger_to_Happy	M	19	18.75	75
16	B_Anger_to_Happy	M	19	37.5	65
16	B_Anger_to_Happy	M	19	50	75
16	B_Anger_to_Happy	M	19	37.5	75
16	B_Anger_to_Happy	M	19	-37.5	25
17	B_Anger_to_Happy	M	20	12.5	35
17	B_Anger_to_Happy	M	20	12.5	75
17	B_Anger_to_Happy	M	20	37.5	75
17	B_Anger_to_Happy	M	20	18.75	65
17	B_Anger_to_Happy	M	20	-12.5	35
17	B_Anger_to_Happy	M	20	6.25	45
17	B_Anger_to_Happy	M	20	-25	25
17	B_Anger_to_Happy	M	20	-6.25	25
17	B_Anger_to_Happy	M	20	6.25	35
17	B_Anger_to_Happy	M	20	18.75	45
17	B_Anger_to_Happy	M	20	18.75	35
17	B_Anger_to_Happy	M	20	-6.25	55
17	B_Anger_to_Happy	M	20	12.5	35
17	B_Anger_to_Happy	M	20	6.25	35
17	B_Anger_to_Happy	M	20	-12.5	25
17	B_Anger_to_Happy	M	20	-12.5	65
17	B_Anger_to_Happy	M	20	12.5	45
17	B_Anger_to_Happy	M	20	-12.5	55
17	B_Anger_to_Happy	M	20	-18.75	55
17	B_Anger_to_Happy	M	20	25	45
17	B_Anger_to_Happy	M	20	-12.5	65
17	B_Anger_to_Happy	M	20	12.5	75
17	B_Anger_to_Happy	M	20	12.5	65
17	B_Anger_to_Happy	M	20	-25	25
17	B_Anger_to_Happy	M	20	-25	55
17	B_Anger_to_Happy	M	20	-6.25	55
17	B_Anger_to_Happy	M	20	-37.5	25
17	B_Anger_to_Happy	M	20	-12.5	35
17	B_Anger_to_Happy	M	20	-18.75	25
17	B_Anger_to_Happy	M	20	12.5	45
17	B_Anger_to_Happy	M	20	25	55
17	B_Anger_to_Happy	M	20	-12.5	25
17	B_Anger_to_Happy	M	20	18.75	65
17	B_Anger_to_Happy	M	20	25	55
17	B_Anger_to_Happy	M	20	-18.75	35
17	B_Anger_to_Happy	M	20	25	75
17	B_Anger_to_Happy	M	20	25	45
17	B_Anger_to_Happy	M	20	18.75	75
17	B_Anger_to_Happy	M	20	12.5	55
17	B_Anger_to_Happy	M	20	15.625	45
17	B_Anger_to_Happy	M	20	-12.5	45
17	B_Anger_to_Happy	M	20	18.75	65
17	B_Anger_to_Happy	M	20	18.75	65
17	B_Anger_to_Happy	M	20	25	75
17	B_Anger_to_Happy	M	20	18.75	65
17	B_Anger_to_Happy	M	20	-12.5	75
17	B_Anger_to_Happy	M	20	-12.5	75
17	B_Anger_to_Happy	M	20	-25	25
18	B_Anger_to_Happy	F	18	-21.875	35
18	B_Anger_to_Happy	F	18	15.625	75
18	B_Anger_to_Happy	F	18	34.375	75
18	B_Anger_to_Happy	F	18	40.625	65
18	B_Anger_to_Happy	F	18	-40.625	35
18	B_Anger_to_Happy	F	18	-9.375	45
18	B_Anger_to_Happy	F	18	-28.125	25
18	B_Anger_to_Happy	F	18	-46.875	25
18	B_Anger_to_Happy	F	18	-3.125	35
18	B_Anger_to_Happy	F	18	-3.125	45
18	B_Anger_to_Happy	F	18	-28.125	35
18	B_Anger_to_Happy	F	18	21.875	55
18	B_Anger_to_Happy	F	18	-34.375	35
18	B_Anger_to_Happy	F	18	-15.625	35
18	B_Anger_to_Happy	F	18	-28.125	25
18	B_Anger_to_Happy	F	18	46.875	65
18	B_Anger_to_Happy	F	18	-3.125	45
18	B_Anger_to_Happy	F	18	28.125	55
18	B_Anger_to_Happy	F	18	28.125	55
18	B_Anger_to_Happy	F	18	9.375	45
18	B_Anger_to_Happy	F	18	46.875	65
18	B_Anger_to_Happy	F	18	28.125	75
18	B_Anger_to_Happy	F	18	46.875	65
18	B_Anger_to_Happy	F	18	-46.875	25
18	B_Anger_to_Happy	F	18	21.875	55
18	B_Anger_to_Happy	F	18	46.875	55
18	B_Anger_to_Happy	F	18	-46.875	25
18	B_Anger_to_Happy	F	18	-15.625	35
18	B_Anger_to_Happy	F	18	-40.625	25
18	B_Anger_to_Happy	F	18	21.875	45
18	B_Anger_to_Happy	F	18	28.125	55
18	B_Anger_to_Happy	F	18	-21.875	25
18	B_Anger_to_Happy	F	18	15.625	65
18	B_Anger_to_Happy	F	18	3.125	55
18	B_Anger_to_Happy	F	18	9.375	35
18	B_Anger_to_Happy	F	18	28.125	75
18	B_Anger_to_Happy	F	18	21.875	45
18	B_Anger_to_Happy	F	18	34.375	75
18	B_Anger_to_Happy	F	18	21.875	55
18	B_Anger_to_Happy	F	18	21.875	45
18	B_Anger_to_Happy	F	18	-3.125	45
18	B_Anger_to_Happy	F	18	9.375	65
18	B_Anger_to_Happy	F	18	28.125	65
18	B_Anger_to_Happy	F	18	46.875	75
18	B_Anger_to_Happy	F	18	46.875	65
18	B_Anger_to_Happy	F	18	46.875	75
18	B_Anger_to_Happy	F	18	46.875	75
18	B_Anger_to_Happy	F	18	-46.875	25
19	B_Anger_to_Happy	F	20	-18.75	35
19	B_Anger_to_Happy	F	20	31.25	75
19	B_Anger_to_Happy	F	20	37.5	75
19	B_Anger_to_Happy	F	20	37.5	65
19	B_Anger_to_Happy	F	20	12.5	35
19	B_Anger_to_Happy	F	20	-18.75	45
19	B_Anger_to_Happy	F	20	-18.75	25
19	B_Anger_to_Happy	F	20	-31.25	25
19	B_Anger_to_Happy	F	20	-18.75	35
19	B_Anger_to_Happy	F	20	12.5	45
19	B_Anger_to_Happy	F	20	-31.25	35
19	B_Anger_to_Happy	F	20	-6.25	55
19	B_Anger_to_Happy	F	20	18.75	35
19	B_Anger_to_Happy	F	20	-18.75	35
19	B_Anger_to_Happy	F	20	-25	25
19	B_Anger_to_Happy	F	20	18.75	65
19	B_Anger_to_Happy	F	20	12.5	45
19	B_Anger_to_Happy	F	20	12.5	55
19	B_Anger_to_Happy	F	20	-18.75	45
19	B_Anger_to_Happy	F	20	18.75	65
19	B_Anger_to_Happy	F	20	12.5	75
19	B_Anger_to_Happy	F	20	37.5	65
19	B_Anger_to_Happy	F	20	-43.75	25
19	B_Anger_to_Happy	F	20	37.5	55
19	B_Anger_to_Happy	F	20	31.25	55
19	B_Anger_to_Happy	F	20	-50	25
19	B_Anger_to_Happy	F	20	-37.5	35
19	B_Anger_to_Happy	F	20	-43.75	25
19	B_Anger_to_Happy	F	20	18.75	45
19	B_Anger_to_Happy	F	20	43.75	55
19	B_Anger_to_Happy	F	20	-18.75	25
19	B_Anger_to_Happy	F	20	37.5	65
19	B_Anger_to_Happy	F	20	31.25	55
19	B_Anger_to_Happy	F	20	25	35
19	B_Anger_to_Happy	F	20	37.5	75
19	B_Anger_to_Happy	F	20	-6.25	45
19	B_Anger_to_Happy	F	20	25	75
19	B_Anger_to_Happy	F	20	-6.25	55
19	B_Anger_to_Happy	F	20	25	45
19	B_Anger_to_Happy	F	20	-25	45
19	B_Anger_to_Happy	F	20	-6.25	65
19	B_Anger_to_Happy	F	20	18.75	65
19	B_Anger_to_Happy	F	20	50	75
19	B_Anger_to_Happy	F	20	43.75	65
19	B_Anger_to_Happy	F	20	37.5	75
19	B_Anger_to_Happy	F	20	25	75
19	B_Anger_to_Happy	F	20	-43.75	25
20	B_Anger_to_Happy	F	19	15.625	35
20	B_Anger_to_Happy	F	19	15.625	75
20	B_Anger_to_Happy	F	19	15.625	75
20	B_Anger_to_Happy	F	19	9.375	65
20	B_Anger_to_Happy	F	19	-3.125	35
20	B_Anger_to_Happy	F	19	-3.125	45
20	B_Anger_to_Happy	F	19	-15.625	25
20	B_Anger_to_Happy	F	19	-9.375	25
20	B_Anger_to_Happy	F	19	-9.375	35
20	B_Anger_to_Happy	F	19	3.125	45
20	B_Anger_to_Happy	F	19	-21.875	35
20	B_Anger_to_Happy	F	19	3.125	55
20	B_Anger_to_Happy	F	19	3.125	35
20	B_Anger_to_Happy	F	19	3.125	35
20	B_Anger_to_Happy	F	19	-9.375	25
20	B_Anger_to_Happy	F	19	34.375	65
20	B_Anger_to_Happy	F	19	3.125	45
20	B_Anger_to_Happy	F	19	3.125	55
20	B_Anger_to_Happy	F	19	9.375	55
20	B_Anger_to_Happy	F	19	-3.125	45
20	B_Anger_to_Happy	F	19	9.375	65
20	B_Anger_to_Happy	F	19	9.375	75
20	B_Anger_to_Happy	F	19	21.875	65
20	B_Anger_to_Happy	F	19	3.125	25
20	B_Anger_to_Happy	F	19	28.125	55
20	B_Anger_to_Happy	F	19	28.125	55
20	B_Anger_to_Happy	F	19	-28.125	25
20	B_Anger_to_Happy	F	19	-3.125	35
20	B_Anger_to_Happy	F	19	-9.375	25
20	B_Anger_to_Happy	F	19	34.375	45
20	B_Anger_to_Happy	F	19	28.125	55
20	B_Anger_to_Happy	F	19	-15.625	25
20	B_Anger_to_Happy	F	19	34.375	65
20	B_Anger_to_Happy	F	19	34.375	55
20	B_Anger_to_Happy	F	19	21.875	35
20	B_Anger_to_Happy	F	19	28.125	75
20	B_Anger_to_Happy	F	19	21.875	45
20	B_Anger_to_Happy	F	19	21.875	75
20	B_Anger_to_Happy	F	19	15.625	55
20	B_Anger_to_Happy	F	19	28.125	45
20	B_Anger_to_Happy	F	19	15.625	45
20	B_Anger_to_Happy	F	19	9.375	65
20	B_Anger_to_Happy	F	19	21.875	65
20	B_Anger_to_Happy	F	19	28.125	75
20	B_Anger_to_Happy	F	19	34.375	65
20	B_Anger_to_Happy	F	19	28.125	75
20	B_Anger_to_Happy	F	19	28.125	75
20	B_Anger_to_Happy	F	19	-40.625	25
21	B_Anger_to_Happy	F	20	-18.75	35
21	B_Anger_to_Happy	F	20	25	75
21	B_Anger_to_Happy	F	20	43.75	75
21	B_Anger_to_Happy	F	20	50	65
21	B_Anger_to_Happy	F	20	25	35
21	B_Anger_to_Happy	F	20	18.75	45
21	B_Anger_to_Happy	F	20	-18.75	25
21	B_Anger_to_Happy	F	20	-31.25	25
21	B_Anger_to_Happy	F	20	-6.25	35
21	B_Anger_to_Happy	F	20	18.75	45
21	B_Anger_to_Happy	F	20	-25	35
21	B_Anger_to_Happy	F	20	25	55
21	B_Anger_to_Happy	F	20	-31.25	35
21	B_Anger_to_Happy	F	20	-18.75	35
21	B_Anger_to_Happy	F	20	-18.75	25
21	B_Anger_to_Happy	F	20	18.75	65
21	B_Anger_to_Happy	F	20	31.25	45
21	B_Anger_to_Happy	F	20	18.75	55
21	B_Anger_to_Happy	F	20	31.25	55
21	B_Anger_to_Happy	F	20	6.25	45
21	B_Anger_to_Happy	F	20	18.75	65
21	B_Anger_to_Happy	F	20	25	75
21	B_Anger_to_Happy	F	20	31.25	65
21	B_Anger_to_Happy	F	20	-25	25
21	B_Anger_to_Happy	F	20	25	55
21	B_Anger_to_Happy	F	20	31.25	55
21	B_Anger_to_Happy	F	20	-50	25
21	B_Anger_to_Happy	F	20	-37.5	35
21	B_Anger_to_Happy	F	20	-50	25
21	B_Anger_to_Happy	F	20	18.75	45
21	B_Anger_to_Happy	F	20	43.75	55
21	B_Anger_to_Happy	F	20	-12.5	25
21	B_Anger_to_Happy	F	20	31.25	65
21	B_Anger_to_Happy	F	20	31.25	55
21	B_Anger_to_Happy	F	20	6.25	35
21	B_Anger_to_Happy	F	20	18.75	75
21	B_Anger_to_Happy	F	20	-18.75	45
21	B_Anger_to_Happy	F	20	25	75
21	B_Anger_to_Happy	F	20	-6.25	55
21	B_Anger_to_Happy	F	20	6.25	45
21	B_Anger_to_Happy	F	20	-25	45
21	B_Anger_to_Happy	F	20	0	65
21	B_Anger_to_Happy	F	20	12.5	65
21	B_Anger_to_Happy	F	20	37.5	75
21	B_Anger_to_Happy	F	20	50	65
21	B_Anger_to_Happy	F	20	50	75
21	B_Anger_to_Happy	F	20	25	75
21	B_Anger_to_Happy	F	20	-43.75	25
22	B_Anger_to_Happy	F	20	-25	35
22	B_Anger_to_Happy	F	20	37.5	75
22	B_Anger_to_Happy	F	20	25	75
22	B_Anger_to_Happy	F	20	-12.5	65
22	B_Anger_to_Happy	F	20	-31.25	35
22	B_Anger_to_Happy	F	20	37.5	45
22	B_Anger_to_Happy	F	20	-12.5	25
22	B_Anger_to_Happy	F	20	-25	25
22	B_Anger_to_Happy	F	20	-12.5	35
22	B_Anger_to_Happy	F	20	0	45
22	B_Anger_to_Happy	F	20	-25	35
22	B_Anger_to_Happy	F	20	12.5	55
22	B_Anger_to_Happy	F	20	-18.75	35
22	B_Anger_to_Happy	F	20	31.25	35
22	B_Anger_to_Happy	F	20	-18.75	25
22	B_Anger_to_Happy	F	20	6.25	65
22	B_Anger_to_Happy	F	20	0	45
22	B_Anger_to_Happy	F	20	31.25	55
22	B_Anger_to_Happy	F	20	0	55
22	B_Anger_to_Happy	F	20	6.25	45
22	B_Anger_to_Happy	F	20	43.75	65
22	B_Anger_to_Happy	F	20	50	75
22	B_Anger_to_Happy	F	20	50	65
22	B_Anger_to_Happy	F	20	-50	25
22	B_Anger_to_Happy	F	20	37.5	55
22	B_Anger_to_Happy	F	20	43.75	55
22	B_Anger_to_Happy	F	20	-50	25
22	B_Anger_to_Happy	F	20	-25	35
22	B_Anger_to_Happy	F	20	-50	25
22	B_Anger_to_Happy	F	20	37.5	45
22	B_Anger_to_Happy	F	20	50	55
22	B_Anger_to_Happy	F	20	-25	25
22	B_Anger_to_Happy	F	20	50	65
22	B_Anger_to_Happy	F	20	25	55
22	B_Anger_to_Happy	F	20	18.75	35
22	B_Anger_to_Happy	F	20	43.75	75
22	B_Anger_to_Happy	F	20	-25	45
22	B_Anger_to_Happy	F	20	31.25	75
22	B_Anger_to_Happy	F	20	0	55
22	B_Anger_to_Happy	F	20	31.25	45
22	B_Anger_to_Happy	F	20	-18.75	45
22	B_Anger_to_Happy	F	20	31.25	65
22	B_Anger_to_Happy	F	20	31.25	65
22	B_Anger_to_Happy	F	20	50	75
22	B_Anger_to_Happy	F	20	46.875	65
22	B_Anger_to_Happy	F	20	43.75	75
22	B_Anger_to_Happy	F	20	43.75	75
22	B_Anger_to_Happy	F	20	-50	25
23	B_Anger_to_Happy	F	20	-6.25	35
23	B_Anger_to_Happy	F	20	31.25	75
23	B_Anger_to_Happy	F	20	43.75	75
23	B_Anger_to_Happy	F	20	25	65
23	B_Anger_to_Happy	F	20	-25	35
23	B_Anger_to_Happy	F	20	-31.25	45
23	B_Anger_to_Happy	F	20	-43.75	25
23	B_Anger_to_Happy	F	20	-50	25
23	B_Anger_to_Happy	F	20	-37.5	35
23	B_Anger_to_Happy	F	20	-43.75	45
23	B_Anger_to_Happy	F	20	-50	35
23	B_Anger_to_Happy	F	20	31.25	55
23	B_Anger_to_Happy	F	20	-37.5	35
23	B_Anger_to_Happy	F	20	-43.75	35
23	B_Anger_to_Happy	F	20	-50	25
23	B_Anger_to_Happy	F	20	31.25	65
23	B_Anger_to_Happy	F	20	-12.5	45
23	B_Anger_to_Happy	F	20	6.25	55
23	B_Anger_to_Happy	F	20	-12.5	55
23	B_Anger_to_Happy	F	20	-6.25	45
23	B_Anger_to_Happy	F	20	6.25	65
23	B_Anger_to_Happy	F	20	31.25	75
23	B_Anger_to_Happy	F	20	18.75	65
23	B_Anger_to_Happy	F	20	-50	25
23	B_Anger_to_Happy	F	20	12.5	55
23	B_Anger_to_Happy	F	20	18.75	55
23	B_Anger_to_Happy	F	20	-25	25
23	B_Anger_to_Happy	F	20	-25	35
23	B_Anger_to_Happy	F	20	-43.75	25
23	B_Anger_to_Happy	F	20	12.5	45
23	B_Anger_to_Happy	F	20	18.75	55
23	B_Anger_to_Happy	F	20	-18.75	25
23	B_Anger_to_Happy	F	20	25	65
23	B_Anger_to_Happy	F	20	12.5	55
23	B_Anger_to_Happy	F	20	-9.375	35
23	B_Anger_to_Happy	F	20	37.5	75
23	B_Anger_to_Happy	F	20	-25	45
23	B_Anger_to_Happy	F	20	37.5	75
23	B_Anger_to_Happy	F	20	6.25	55
23	B_Anger_to_Happy	F	20	-15.625	45
23	B_Anger_to_Happy	F	20	-31.25	45
23	B_Anger_to_Happy	F	20	25	65
23	B_Anger_to_Happy	F	20	-12.5	65
23	B_Anger_to_Happy	F	20	31.25	75
23	B_Anger_to_Happy	F	20	25	65
23	B_Anger_to_Happy	F	20	40.625	75
23	B_Anger_to_Happy	F	20	37.5	75
23	B_Anger_to_Happy	F	20	-43.75	25
24	B_Anger_to_Happy	F	21	-18.75	35
24	B_Anger_to_Happy	F	21	12.5	75
24	B_Anger_to_Happy	F	21	12.5	75
24	B_Anger_to_Happy	F	21	31.25	65
24	B_Anger_to_Happy	F	21	-25	35
24	B_Anger_to_Happy	F	21	6.25	45
24	B_Anger_to_Happy	F	21	-12.5	25
24	B_Anger_to_Happy	F	21	0	25
24	B_Anger_to_Happy	F	21	-6.25	35
24	B_Anger_to_Happy	F	21	12.5	45
24	B_Anger_to_Happy	F	21	-28.125	35
24	B_Anger_to_Happy	F	21	18.75	55
24	B_Anger_to_Happy	F	21	-12.5	35
24	B_Anger_to_Happy	F	21	-6.25	35
24	B_Anger_to_Happy	F	21	-12.5	25
24	B_Anger_to_Happy	F	21	18.75	65
24	B_Anger_to_Happy	F	21	6.25	45
24	B_Anger_to_Happy	F	21	6.25	55
24	B_Anger_to_Happy	F	21	12.5	55
24	B_Anger_to_Happy	F	21	0	45
24	B_Anger_to_Happy	F	21	18.75	65
24	B_Anger_to_Happy	F	21	31.25	75
24	B_Anger_to_Happy	F	21	6.25	65
24	B_Anger_to_Happy	F	21	-6.25	25
24	B_Anger_to_Happy	F	21	18.75	55
24	B_Anger_to_Happy	F	21	18.75	55
24	B_Anger_to_Happy	F	21	-37.5	25
24	B_Anger_to_Happy	F	21	-18.75	35
24	B_Anger_to_Happy	F	21	-37.5	25
24	B_Anger_to_Happy	F	21	6.25	45
24	B_Anger_to_Happy	F	21	18.75	55
24	B_Anger_to_Happy	F	21	-6.25	25
24	B_Anger_to_Happy	F	21	12.5	65
24	B_Anger_to_Happy	F	21	18.75	55
24	B_Anger_to_Happy	F	21	6.25	35
24	B_Anger_to_Happy	F	21	25	75
24	B_Anger_to_Happy	F	21	-6.25	45
24	B_Anger_to_Happy	F	21	25	75
24	B_Anger_to_Happy	F	21	6.25	55
24	B_Anger_to_Happy	F	21	-6.25	45
24	B_Anger_to_Happy	F	21	-6.25	45
24	B_Anger_to_Happy	F	21	6.25	65
24	B_Anger_to_Happy	F	21	12.5	65
24	B_Anger_to_Happy	F	21	18.75	75
24	B_Anger_to_Happy	F	21	31.25	65
24	B_Anger_to_Happy	F	21	43.75	75
24	B_Anger_to_Happy	F	21	25	75
24	B_Anger_to_Happy	F	21	-43.75	25
25	B_Anger_to_Happy	F	51	12.5	35
25	B_Anger_to_Happy	F	51	37.5	75
25	B_Anger_to_Happy	F	51	43.75	75
25	B_Anger_to_Happy	F	51	31.25	65
25	B_Anger_to_Happy	F	51	-25	35
25	B_Anger_to_Happy	F	51	-31.25	45
25	B_Anger_to_Happy	F	51	-37.5	25
25	B_Anger_to_Happy	F	51	-6.25	25
25	B_Anger_to_Happy	F	51	0	35
25	B_Anger_to_Happy	F	51	25	45
25	B_Anger_to_Happy	F	51	-31.25	35
25	B_Anger_to_Happy	F	51	37.5	55
25	B_Anger_to_Happy	F	51	12.5	35
25	B_Anger_to_Happy	F	51	12.5	35
25	B_Anger_to_Happy	F	51	-6.25	25
25	B_Anger_to_Happy	F	51	37.5	65
25	B_Anger_to_Happy	F	51	-12.5	45
25	B_Anger_to_Happy	F	51	31.25	55
25	B_Anger_to_Happy	F	51	25	55
25	B_Anger_to_Happy	F	51	25	45
25	B_Anger_to_Happy	F	51	37.5	65
25	B_Anger_to_Happy	F	51	31.25	75
25	B_Anger_to_Happy	F	51	37.5	65
25	B_Anger_to_Happy	F	51	-31.25	25
25	B_Anger_to_Happy	F	51	37.5	55
25	B_Anger_to_Happy	F	51	43.75	55
25	B_Anger_to_Happy	F	51	-37.5	25
25	B_Anger_to_Happy	F	51	-31.25	35
25	B_Anger_to_Happy	F	51	-37.5	25
25	B_Anger_to_Happy	F	51	37.5	45
25	B_Anger_to_Happy	F	51	37.5	55
25	B_Anger_to_Happy	F	51	-31.25	25
25	B_Anger_to_Happy	F	51	43.75	65
25	B_Anger_to_Happy	F	51	43.75	55
25	B_Anger_to_Happy	F	51	43.75	35
25	B_Anger_to_Happy	F	51	50	75
25	B_Anger_to_Happy	F	51	-18.75	45
25	B_Anger_to_Happy	F	51	43.75	75
25	B_Anger_to_Happy	F	51	31.25	55
25	B_Anger_to_Happy	F	51	43.75	45
25	B_Anger_to_Happy	F	51	-31.25	45
25	B_Anger_to_Happy	F	51	43.75	65
25	B_Anger_to_Happy	F	51	37.5	65
25	B_Anger_to_Happy	F	51	43.75	75
25	B_Anger_to_Happy	F	51	50	65
25	B_Anger_to_Happy	F	51	50	75
25	B_Anger_to_Happy	F	51	50	75
25	B_Anger_to_Happy	F	51	-43.75	25
26	B_Anger_to_Happy	F	21	-6.25	35
26	B_Anger_to_Happy	F	21	37.5	75
26	B_Anger_to_Happy	F	21	43.75	75
26	B_Anger_to_Happy	F	21	18.75	65
26	B_Anger_to_Happy	F	21	-18.75	35
26	B_Anger_to_Happy	F	21	-12.5	45
26	B_Anger_to_Happy	F	21	-31.25	25
26	B_Anger_to_Happy	F	21	-43.75	25
26	B_Anger_to_Happy	F	21	-18.75	35
26	B_Anger_to_Happy	F	21	0	45
26	B_Anger_to_Happy	F	21	-25	35
26	B_Anger_to_Happy	F	21	0	55
26	B_Anger_to_Happy	F	21	-18.75	35
26	B_Anger_to_Happy	F	21	-25	35
26	B_Anger_to_Happy	F	21	-25	25
26	B_Anger_to_Happy	F	21	18.75	65
26	B_Anger_to_Happy	F	21	12.5	45
26	B_Anger_to_Happy	F	21	12.5	55
26	B_Anger_to_Happy	F	21	6.25	55
26	B_Anger_to_Happy	F	21	-6.25	45
26	B_Anger_to_Happy	F	21	18.75	65
26	B_Anger_to_Happy	F	21	0	75
26	B_Anger_to_Happy	F	21	25	65
26	B_Anger_to_Happy	F	21	-25	25
26	B_Anger_to_Happy	F	21	12.5	55
26	B_Anger_to_Happy	F	21	9.375	55
26	B_Anger_to_Happy	F	21	-37.5	25
26	B_Anger_to_Happy	F	21	-25	35
26	B_Anger_to_Happy	F	21	-37.5	25
26	B_Anger_to_Happy	F	21	18.75	45
26	B_Anger_to_Happy	F	21	21.875	55
26	B_Anger_to_Happy	F	21	-18.75	25
26	B_Anger_to_Happy	F	21	25	65
26	B_Anger_to_Happy	F	21	37.5	55
26	B_Anger_to_Happy	F	21	25	35
26	B_Anger_to_Happy	F	21	37.5	75
26	B_Anger_to_Happy	F	21	-12.5	45
26	B_Anger_to_Happy	F	21	25	75
26	B_Anger_to_Happy	F	21	0	55
26	B_Anger_to_Happy	F	21	0	45
26	B_Anger_to_Happy	F	21	-6.25	45
26	B_Anger_to_Happy	F	21	12.5	65
26	B_Anger_to_Happy	F	21	18.75	65
26	B_Anger_to_Happy	F	21	31.25	75
26	B_Anger_to_Happy	F	21	34.375	65
26	B_Anger_to_Happy	F	21	37.5	75
26	B_Anger_to_Happy	F	21	37.5	75
26	B_Anger_to_Happy	F	21	-28.125	25
28	B_Anger_to_Happy	F	19	-12.5	35
28	B_Anger_to_Happy	F	19	18.75	75
28	B_Anger_to_Happy	F	19	43.75	75
28	B_Anger_to_Happy	F	19	50	65
28	B_Anger_to_Happy	F	19	-12.5	35
28	B_Anger_to_Happy	F	19	0	45
28	B_Anger_to_Happy	F	19	-25	25
28	B_Anger_to_Happy	F	19	12.5	25
28	B_Anger_to_Happy	F	19	12.5	35
28	B_Anger_to_Happy	F	19	25	45
28	B_Anger_to_Happy	F	19	-12.5	35
28	B_Anger_to_Happy	F	19	6.25	55
28	B_Anger_to_Happy	F	19	0	35
28	B_Anger_to_Happy	F	19	6.25	35
28	B_Anger_to_Happy	F	19	-18.75	25
28	B_Anger_to_Happy	F	19	31.25	65
28	B_Anger_to_Happy	F	19	37.5	45
28	B_Anger_to_Happy	F	19	37.5	55
28	B_Anger_to_Happy	F	19	37.5	55
28	B_Anger_to_Happy	F	19	18.75	45
28	B_Anger_to_Happy	F	19	31.25	65
28	B_Anger_to_Happy	F	19	12.5	75
28	B_Anger_to_Happy	F	19	37.5	65
28	B_Anger_to_Happy	F	19	-18.75	25
28	B_Anger_to_Happy	F	19	31.25	55
28	B_Anger_to_Happy	F	19	37.5	55
28	B_Anger_to_Happy	F	19	-31.25	25
28	B_Anger_to_Happy	F	19	-37.5	35
28	B_Anger_to_Happy	F	19	-43.75	25
28	B_Anger_to_Happy	F	19	31.25	45
28	B_Anger_to_Happy	F	19	43.75	55
28	B_Anger_to_Happy	F	19	12.5	25
28	B_Anger_to_Happy	F	19	31.25	65
28	B_Anger_to_Happy	F	19	25	55
28	B_Anger_to_Happy	F	19	6.25	35
28	B_Anger_to_Happy	F	19	18.75	75
28	B_Anger_to_Happy	F	19	-6.25	45
28	B_Anger_to_Happy	F	19	31.25	75
28	B_Anger_to_Happy	F	19	6.25	55
28	B_Anger_to_Happy	F	19	0	45
28	B_Anger_to_Happy	F	19	6.25	45
28	B_Anger_to_Happy	F	19	12.5	65
28	B_Anger_to_Happy	F	19	18.75	65
28	B_Anger_to_Happy	F	19	37.5	75
28	B_Anger_to_Happy	F	19	43.75	65
28	B_Anger_to_Happy	F	19	43.75	75
28	B_Anger_to_Happy	F	19	50	75
28	B_Anger_to_Happy	F	19	-50	25
29	B_Anger_to_Happy	F	19	6.25	35
29	B_Anger_to_Happy	F	19	37.5	75
29	B_Anger_to_Happy	F	19	43.75	75
29	B_Anger_to_Happy	F	19	43.75	65
29	B_Anger_to_Happy	F	19	-12.5	35
29	B_Anger_to_Happy	F	19	-6.25	45
29	B_Anger_to_Happy	F	19	-37.5	25
29	B_Anger_to_Happy	F	19	-6.25	25
29	B_Anger_to_Happy	F	19	-6.25	35
29	B_Anger_to_Happy	F	19	12.5	45
29	B_Anger_to_Happy	F	19	-6.25	35
29	B_Anger_to_Happy	F	19	6.25	55
29	B_Anger_to_Happy	F	19	6.25	35
29	B_Anger_to_Happy	F	19	0	35
29	B_Anger_to_Happy	F	19	-12.5	25
29	B_Anger_to_Happy	F	19	25	65
29	B_Anger_to_Happy	F	19	18.75	45
29	B_Anger_to_Happy	F	19	18.75	55
29	B_Anger_to_Happy	F	19	37.5	55
29	B_Anger_to_Happy	F	19	37.5	45
29	B_Anger_to_Happy	F	19	12.5	65
29	B_Anger_to_Happy	F	19	43.75	75
29	B_Anger_to_Happy	F	19	31.25	65
29	B_Anger_to_Happy	F	19	-25	25
29	B_Anger_to_Happy	F	19	12.5	55
29	B_Anger_to_Happy	F	19	37.5	55
29	B_Anger_to_Happy	F	19	-50	25
29	B_Anger_to_Happy	F	19	-25	35
29	B_Anger_to_Happy	F	19	-25	25
29	B_Anger_to_Happy	F	19	6.25	45
29	B_Anger_to_Happy	F	19	25	55
29	B_Anger_to_Happy	F	19	-18.75	25
29	B_Anger_to_Happy	F	19	25	65
29	B_Anger_to_Happy	F	19	18.75	55
29	B_Anger_to_Happy	F	19	6.25	35
29	B_Anger_to_Happy	F	19	43.75	75
29	B_Anger_to_Happy	F	19	6.25	45
29	B_Anger_to_Happy	F	19	18.75	75
29	B_Anger_to_Happy	F	19	6.25	55
29	B_Anger_to_Happy	F	19	-6.25	45
29	B_Anger_to_Happy	F	19	-12.5	45
29	B_Anger_to_Happy	F	19	6.25	65
29	B_Anger_to_Happy	F	19	18.75	65
29	B_Anger_to_Happy	F	19	37.5	75
29	B_Anger_to_Happy	F	19	37.5	65
29	B_Anger_to_Happy	F	19	50	75
29	B_Anger_to_Happy	F	19	25	75
29	B_Anger_to_Happy	F	19	-43.75	25
30	B_Anger_to_Happy	F	19	-6.25	35
30	B_Anger_to_Happy	F	19	6.25	75
30	B_Anger_to_Happy	F	19	31.25	75
30	B_Anger_to_Happy	F	19	37.5	65
30	B_Anger_to_Happy	F	19	-6.25	35
30	B_Anger_to_Happy	F	19	-12.5	45
30	B_Anger_to_Happy	F	19	-12.5	25
30	B_Anger_to_Happy	F	19	-12.5	25
30	B_Anger_to_Happy	F	19	-6.25	35
30	B_Anger_to_Happy	F	19	0	45
30	B_Anger_to_Happy	F	19	-12.5	35
30	B_Anger_to_Happy	F	19	6.25	55
30	B_Anger_to_Happy	F	19	0	35
30	B_Anger_to_Happy	F	19	0	35
30	B_Anger_to_Happy	F	19	-6.25	25
30	B_Anger_to_Happy	F	19	0	65
30	B_Anger_to_Happy	F	19	0	45
30	B_Anger_to_Happy	F	19	6.25	55
30	B_Anger_to_Happy	F	19	6.25	55
30	B_Anger_to_Happy	F	19	12.5	45
30	B_Anger_to_Happy	F	19	18.75	65
30	B_Anger_to_Happy	F	19	31.25	75
30	B_Anger_to_Happy	F	19	37.5	65
30	B_Anger_to_Happy	F	19	-31.25	25
30	B_Anger_to_Happy	F	19	31.25	55
30	B_Anger_to_Happy	F	19	37.5	55
30	B_Anger_to_Happy	F	19	-18.75	25
30	B_Anger_to_Happy	F	19	-18.75	35
30	B_Anger_to_Happy	F	19	-18.75	25
30	B_Anger_to_Happy	F	19	18.75	45
30	B_Anger_to_Happy	F	19	18.75	55
30	B_Anger_to_Happy	F	19	-6.25	25
30	B_Anger_to_Happy	F	19	37.5	65
30	B_Anger_to_Happy	F	19	37.5	55
30	B_Anger_to_Happy	F	19	6.25	35
30	B_Anger_to_Happy	F	19	31.25	75
30	B_Anger_to_Happy	F	19	0	45
30	B_Anger_to_Happy	F	19	25	75
30	B_Anger_to_Happy	F	19	6.25	55
30	B_Anger_to_Happy	F	19	6.25	45
30	B_Anger_to_Happy	F	19	-6.25	45
30	B_Anger_to_Happy	F	19	0	65
30	B_Anger_to_Happy	F	19	6.25	65
30	B_Anger_to_Happy	F	19	12.5	75
30	B_Anger_to_Happy	F	19	37.5	65
30	B_Anger_to_Happy	F	19	43.75	75
30	B_Anger_to_Happy	F	19	31.25	75
30	B_Anger_to_Happy	F	19	-31.25	25
31	B_Anger_to_Happy	M	19	-9.375	35
31	B_Anger_to_Happy	M	19	34.375	75
31	B_Anger_to_Happy	M	19	34.375	75
31	B_Anger_to_Happy	M	19	40.625	65
31	B_Anger_to_Happy	M	19	-15.625	35
31	B_Anger_to_Happy	M	19	-3.125	45
31	B_Anger_to_Happy	M	19	-28.125	25
31	B_Anger_to_Happy	M	19	-46.875	25
31	B_Anger_to_Happy	M	19	-21.875	35
31	B_Anger_to_Happy	M	19	-9.375	45
31	B_Anger_to_Happy	M	19	-9.375	35
31	B_Anger_to_Happy	M	19	21.875	55
31	B_Anger_to_Happy	M	19	-3.125	35
31	B_Anger_to_Happy	M	19	-3.125	35
31	B_Anger_to_Happy	M	19	-15.625	25
31	B_Anger_to_Happy	M	19	21.875	65
31	B_Anger_to_Happy	M	19	-3.125	45
31	B_Anger_to_Happy	M	19	-3.125	55
31	B_Anger_to_Happy	M	19	-3.125	55
31	B_Anger_to_Happy	M	19	-3.125	45
31	B_Anger_to_Happy	M	19	3.125	65
31	B_Anger_to_Happy	M	19	3.125	75
31	B_Anger_to_Happy	M	19	-3.125	65
31	B_Anger_to_Happy	M	19	-15.625	25
31	B_Anger_to_Happy	M	19	9.375	55
31	B_Anger_to_Happy	M	19	9.375	55
31	B_Anger_to_Happy	M	19	-34.375	25
31	B_Anger_to_Happy	M	19	-21.875	35
31	B_Anger_to_Happy	M	19	-46.875	25
31	B_Anger_to_Happy	M	19	-3.125	45
31	B_Anger_to_Happy	M	19	3.125	55
31	B_Anger_to_Happy	M	19	-21.875	25
31	B_Anger_to_Happy	M	19	9.375	65
31	B_Anger_to_Happy	M	19	-3.125	55
31	B_Anger_to_Happy	M	19	-3.125	35
31	B_Anger_to_Happy	M	19	9.375	75
31	B_Anger_to_Happy	M	19	-21.875	45
31	B_Anger_to_Happy	M	19	9.375	75
31	B_Anger_to_Happy	M	19	-3.125	55
31	B_Anger_to_Happy	M	19	-3.125	45
31	B_Anger_to_Happy	M	19	-9.375	45
31	B_Anger_to_Happy	M	19	-3.125	65
31	B_Anger_to_Happy	M	19	3.125	65
31	B_Anger_to_Happy	M	19	3.125	75
31	B_Anger_to_Happy	M	19	9.375	65
31	B_Anger_to_Happy	M	19	28.125	75
31	B_Anger_to_Happy	M	19	15.625	75
31	B_Anger_to_Happy	M	19	-34.375	25
32	B_Anger_to_Happy	F	20	12.5	35
32	B_Anger_to_Happy	F	20	43.75	75
32	B_Anger_to_Happy	F	20	31.25	75
32	B_Anger_to_Happy	F	20	43.75	65
32	B_Anger_to_Happy	F	20	-31.25	35
32	B_Anger_to_Happy	F	20	-25	45
32	B_Anger_to_Happy	F	20	-37.5	25
32	B_Anger_to_Happy	F	20	-25	25
32	B_Anger_to_Happy	F	20	-25	35
32	B_Anger_to_Happy	F	20	6.25	45
32	B_Anger_to_Happy	F	20	-37.5	35
32	B_Anger_to_Happy	F	20	43.75	55
32	B_Anger_to_Happy	F	20	43.75	35
32	B_Anger_to_Happy	F	20	-31.25	35
32	B_Anger_to_Happy	F	20	-43.75	25
32	B_Anger_to_Happy	F	20	37.5	65
32	B_Anger_to_Happy	F	20	-12.5	45
32	B_Anger_to_Happy	F	20	31.25	55
32	B_Anger_to_Happy	F	20	-6.25	55
32	B_Anger_to_Happy	F	20	-6.25	45
32	B_Anger_to_Happy	F	20	31.25	65
32	B_Anger_to_Happy	F	20	43.75	75
32	B_Anger_to_Happy	F	20	18.75	65
32	B_Anger_to_Happy	F	20	-31.25	25
32	B_Anger_to_Happy	F	20	43.75	55
32	B_Anger_to_Happy	F	20	50	55
32	B_Anger_to_Happy	F	20	-43.75	25
32	B_Anger_to_Happy	F	20	-31.25	35
32	B_Anger_to_Happy	F	20	-50	25
32	B_Anger_to_Happy	F	20	43.75	45
32	B_Anger_to_Happy	F	20	37.5	55
32	B_Anger_to_Happy	F	20	-31.25	25
32	B_Anger_to_Happy	F	20	43.75	65
32	B_Anger_to_Happy	F	20	6.25	55
32	B_Anger_to_Happy	F	20	12.5	35
32	B_Anger_to_Happy	F	20	50	75
32	B_Anger_to_Happy	F	20	-31.25	45
32	B_Anger_to_Happy	F	20	31.25	75
32	B_Anger_to_Happy	F	20	31.25	55
32	B_Anger_to_Happy	F	20	12.5	45
32	B_Anger_to_Happy	F	20	-31.25	45
32	B_Anger_to_Happy	F	20	25	65
32	B_Anger_to_Happy	F	20	6.25	65
32	B_Anger_to_Happy	F	20	43.75	75
32	B_Anger_to_Happy	F	20	37.5	65
32	B_Anger_to_Happy	F	20	43.75	75
32	B_Anger_to_Happy	F	20	43.75	75
32	B_Anger_to_Happy	F	20	-50	25
33	B_Anger_to_Happy	F	19	-18.75	35
33	B_Anger_to_Happy	F	19	12.5	75
33	B_Anger_to_Happy	F	19	31.25	75
33	B_Anger_to_Happy	F	19	37.5	65
33	B_Anger_to_Happy	F	19	-18.75	35
33	B_Anger_to_Happy	F	19	12.5	45
33	B_Anger_to_Happy	F	19	-12.5	25
33	B_Anger_to_Happy	F	19	-6.25	25
33	B_Anger_to_Happy	F	19	-6.25	35
33	B_Anger_to_Happy	F	19	12.5	45
33	B_Anger_to_Happy	F	19	-12.5	35
33	B_Anger_to_Happy	F	19	12.5	55
33	B_Anger_to_Happy	F	19	12.5	35
33	B_Anger_to_Happy	F	19	18.75	35
33	B_Anger_to_Happy	F	19	18.75	25
33	B_Anger_to_Happy	F	19	25	65
33	B_Anger_to_Happy	F	19	37.5	45
33	B_Anger_to_Happy	F	19	18.75	55
33	B_Anger_to_Happy	F	19	31.25	55
33	B_Anger_to_Happy	F	19	18.75	45
33	B_Anger_to_Happy	F	19	18.75	65
33	B_Anger_to_Happy	F	19	25	75
33	B_Anger_to_Happy	F	19	25	65
33	B_Anger_to_Happy	F	19	-25	25
33	B_Anger_to_Happy	F	19	25	55
33	B_Anger_to_Happy	F	19	12.5	55
33	B_Anger_to_Happy	F	19	-18.75	25
33	B_Anger_to_Happy	F	19	6.25	35
33	B_Anger_to_Happy	F	19	-12.5	25
33	B_Anger_to_Happy	F	19	18.75	45
33	B_Anger_to_Happy	F	19	18.75	55
33	B_Anger_to_Happy	F	19	-12.5	25
33	B_Anger_to_Happy	F	19	31.25	65
33	B_Anger_to_Happy	F	19	18.75	55
33	B_Anger_to_Happy	F	19	-6.25	35
33	B_Anger_to_Happy	F	19	6.25	75
33	B_Anger_to_Happy	F	19	-6.25	45
33	B_Anger_to_Happy	F	19	18.75	75
33	B_Anger_to_Happy	F	19	12.5	55
33	B_Anger_to_Happy	F	19	6.25	45
33	B_Anger_to_Happy	F	19	-6.25	45
33	B_Anger_to_Happy	F	19	12.5	65
33	B_Anger_to_Happy	F	19	12.5	65
33	B_Anger_to_Happy	F	19	18.75	75
33	B_Anger_to_Happy	F	19	12.5	65
33	B_Anger_to_Happy	F	19	31.25	75
33	B_Anger_to_Happy	F	19	18.75	75
33	B_Anger_to_Happy	F	19	-37.5	25
34	B_Anger_to_Happy	F	20	-18.75	35
34	B_Anger_to_Happy	F	20	43.75	75
34	B_Anger_to_Happy	F	20	50	75
34	B_Anger_to_Happy	F	20	43.75	65
34	B_Anger_to_Happy	F	20	-6.25	35
34	B_Anger_to_Happy	F	20	31.25	45
34	B_Anger_to_Happy	F	20	0	25
34	B_Anger_to_Happy	F	20	-12.5	25
34	B_Anger_to_Happy	F	20	6.25	35
34	B_Anger_to_Happy	F	20	25	45
34	B_Anger_to_Happy	F	20	-12.5	35
34	B_Anger_to_Happy	F	20	37.5	55
34	B_Anger_to_Happy	F	20	6.25	35
34	B_Anger_to_Happy	F	20	18.75	35
34	B_Anger_to_Happy	F	20	0	25
34	B_Anger_to_Happy	F	20	12.5	65
34	B_Anger_to_Happy	F	20	-6.25	45
34	B_Anger_to_Happy	F	20	12.5	55
34	B_Anger_to_Happy	F	20	6.25	55
34	B_Anger_to_Happy	F	20	6.25	45
34	B_Anger_to_Happy	F	20	18.75	65
34	B_Anger_to_Happy	F	20	25	75
34	B_Anger_to_Happy	F	20	0	65
34	B_Anger_to_Happy	F	20	-31.25	25
34	B_Anger_to_Happy	F	20	6.25	55
34	B_Anger_to_Happy	F	20	18.75	55
34	B_Anger_to_Happy	F	20	-37.5	25
34	B_Anger_to_Happy	F	20	-12.5	35
34	B_Anger_to_Happy	F	20	-43.75	25
34	B_Anger_to_Happy	F	20	-6.25	45
34	B_Anger_to_Happy	F	20	-6.25	55
34	B_Anger_to_Happy	F	20	-6.25	25
34	B_Anger_to_Happy	F	20	18.75	65
34	B_Anger_to_Happy	F	20	-6.25	55
34	B_Anger_to_Happy	F	20	-6.25	35
34	B_Anger_to_Happy	F	20	18.75	75
34	B_Anger_to_Happy	F	20	-18.75	45
34	B_Anger_to_Happy	F	20	31.25	75
34	B_Anger_to_Happy	F	20	6.25	55
34	B_Anger_to_Happy	F	20	0	45
34	B_Anger_to_Happy	F	20	-12.5	45
34	B_Anger_to_Happy	F	20	12.5	65
34	B_Anger_to_Happy	F	20	6.25	65
34	B_Anger_to_Happy	F	20	6.25	75
34	B_Anger_to_Happy	F	20	0	65
34	B_Anger_to_Happy	F	20	37.5	75
34	B_Anger_to_Happy	F	20	12.5	75
34	B_Anger_to_Happy	F	20	-43.75	25
35	B_Anger_to_Happy	M	20	-28.125	35
35	B_Anger_to_Happy	M	20	28.125	75
35	B_Anger_to_Happy	M	20	21.875	75
35	B_Anger_to_Happy	M	20	15.625	65
35	B_Anger_to_Happy	M	20	-21.875	35
35	B_Anger_to_Happy	M	20	-15.625	45
35	B_Anger_to_Happy	M	20	-21.875	25
35	B_Anger_to_Happy	M	20	-15.625	25
35	B_Anger_to_Happy	M	20	-3.125	35
35	B_Anger_to_Happy	M	20	-3.125	45
35	B_Anger_to_Happy	M	20	-15.625	35
35	B_Anger_to_Happy	M	20	3.125	55
35	B_Anger_to_Happy	M	20	-21.875	35
35	B_Anger_to_Happy	M	20	-15.625	35
35	B_Anger_to_Happy	M	20	-15.625	25
35	B_Anger_to_Happy	M	20	28.125	65
35	B_Anger_to_Happy	M	20	-9.375	45
35	B_Anger_to_Happy	M	20	15.625	55
35	B_Anger_to_Happy	M	20	9.375	55
35	B_Anger_to_Happy	M	20	-3.125	45
35	B_Anger_to_Happy	M	20	9.375	65
35	B_Anger_to_Happy	M	20	3.125	75
35	B_Anger_to_Happy	M	20	3.125	65
35	B_Anger_to_Happy	M	20	-34.375	25
35	B_Anger_to_Happy	M	20	34.375	55
35	B_Anger_to_Happy	M	20	28.125	55
35	B_Anger_to_Happy	M	20	-40.625	25
35	B_Anger_to_Happy	M	20	-21.875	35
35	B_Anger_to_Happy	M	20	-46.875	25
35	B_Anger_to_Happy	M	20	-3.125	45
35	B_Anger_to_Happy	M	20	3.125	55
35	B_Anger_to_Happy	M	20	-3.125	25
35	B_Anger_to_Happy	M	20	9.375	65
35	B_Anger_to_Happy	M	20	3.125	55
35	B_Anger_to_Happy	M	20	-3.125	35
35	B_Anger_to_Happy	M	20	28.125	75
35	B_Anger_to_Happy	M	20	-15.625	45
35	B_Anger_to_Happy	M	20	28.125	75
35	B_Anger_to_Happy	M	20	3.125	55
35	B_Anger_to_Happy	M	20	3.125	45
35	B_Anger_to_Happy	M	20	-21.875	45
35	B_Anger_to_Happy	M	20	3.125	65
35	B_Anger_to_Happy	M	20	-3.125	65
35	B_Anger_to_Happy	M	20	15.625	75
35	B_Anger_to_Happy	M	20	34.375	65
35	B_Anger_to_Happy	M	20	46.875	75
35	B_Anger_to_Happy	M	20	34.375	75
35	B_Anger_to_Happy	M	20	-40.625	25
36	B_Anger_to_Happy	M	22	-18.75	35
36	B_Anger_to_Happy	M	22	12.5	75
36	B_Anger_to_Happy	M	22	25	75
36	B_Anger_to_Happy	M	22	43.75	65
36	B_Anger_to_Happy	M	22	-6.25	35
36	B_Anger_to_Happy	M	22	18.75	45
36	B_Anger_to_Happy	M	22	-37.5	25
36	B_Anger_to_Happy	M	22	-12.5	25
36	B_Anger_to_Happy	M	22	6.25	35
36	B_Anger_to_Happy	M	22	12.5	45
36	B_Anger_to_Happy	M	22	-18.75	35
36	B_Anger_to_Happy	M	22	43.75	55
36	B_Anger_to_Happy	M	22	-6.25	35
36	B_Anger_to_Happy	M	22	6.25	35
36	B_Anger_to_Happy	M	22	-31.25	25
36	B_Anger_to_Happy	M	22	31.25	65
36	B_Anger_to_Happy	M	22	25	45
36	B_Anger_to_Happy	M	22	34.375	55
36	B_Anger_to_Happy	M	22	12.5	55
36	B_Anger_to_Happy	M	22	-18.75	45
36	B_Anger_to_Happy	M	22	31.25	65
36	B_Anger_to_Happy	M	22	25	75
36	B_Anger_to_Happy	M	22	37.5	65
36	B_Anger_to_Happy	M	22	-37.5	25
36	B_Anger_to_Happy	M	22	37.5	55
36	B_Anger_to_Happy	M	22	43.75	55
36	B_Anger_to_Happy	M	22	-43.75	25
36	B_Anger_to_Happy	M	22	-18.75	35
36	B_Anger_to_Happy	M	22	-50	25
36	B_Anger_to_Happy	M	22	6.25	45
36	B_Anger_to_Happy	M	22	37.5	55
36	B_Anger_to_Happy	M	22	-31.25	25
36	B_Anger_to_Happy	M	22	43.75	65
36	B_Anger_to_Happy	M	22	18.75	55
36	B_Anger_to_Happy	M	22	-6.25	35
36	B_Anger_to_Happy	M	22	12.5	75
36	B_Anger_to_Happy	M	22	-18.75	45
36	B_Anger_to_Happy	M	22	31.25	75
36	B_Anger_to_Happy	M	22	12.5	55
36	B_Anger_to_Happy	M	22	-12.5	45
36	B_Anger_to_Happy	M	22	-31.25	45
36	B_Anger_to_Happy	M	22	12.5	65
36	B_Anger_to_Happy	M	22	12.5	65
36	B_Anger_to_Happy	M	22	37.5	75
36	B_Anger_to_Happy	M	22	-6.25	65
36	B_Anger_to_Happy	M	22	43.75	75
36	B_Anger_to_Happy	M	22	-12.5	75
36	B_Anger_to_Happy	M	22	-50	25
37	B_Anger_to_Happy	F	19	-31.25	35
37	B_Anger_to_Happy	F	19	25	75
37	B_Anger_to_Happy	F	19	18.75	75
37	B_Anger_to_Happy	F	19	37.5	65
37	B_Anger_to_Happy	F	19	-25	35
37	B_Anger_to_Happy	F	19	18.75	45
37	B_Anger_to_Happy	F	19	-31.25	25
37	B_Anger_to_Happy	F	19	-18.75	25
37	B_Anger_to_Happy	F	19	12.5	35
37	B_Anger_to_Happy	F	19	25	45
37	B_Anger_to_Happy	F	19	-37.5	35
37	B_Anger_to_Happy	F	19	25	55
37	B_Anger_to_Happy	F	19	-25	35
37	B_Anger_to_Happy	F	19	-25	35
37	B_Anger_to_Happy	F	19	-25	25
37	B_Anger_to_Happy	F	19	18.75	65
37	B_Anger_to_Happy	F	19	-25	45
37	B_Anger_to_Happy	F	19	31.25	55
37	B_Anger_to_Happy	F	19	31.25	55
37	B_Anger_to_Happy	F	19	25	45
37	B_Anger_to_Happy	F	19	31.25	65
37	B_Anger_to_Happy	F	19	25	75
37	B_Anger_to_Happy	F	19	37.5	65
37	B_Anger_to_Happy	F	19	-31.25	25
37	B_Anger_to_Happy	F	19	43.75	55
37	B_Anger_to_Happy	F	19	37.5	55
37	B_Anger_to_Happy	F	19	-43.75	25
37	B_Anger_to_Happy	F	19	-25	35
37	B_Anger_to_Happy	F	19	-50	25
37	B_Anger_to_Happy	F	19	31.25	45
37	B_Anger_to_Happy	F	19	37.5	55
37	B_Anger_to_Happy	F	19	-25	25
37	B_Anger_to_Happy	F	19	31.25	65
37	B_Anger_to_Happy	F	19	37.5	55
37	B_Anger_to_Happy	F	19	25	35
37	B_Anger_to_Happy	F	19	31.25	75
37	B_Anger_to_Happy	F	19	-37.5	45
37	B_Anger_to_Happy	F	19	37.5	75
37	B_Anger_to_Happy	F	19	-25	55
37	B_Anger_to_Happy	F	19	31.25	45
37	B_Anger_to_Happy	F	19	-43.75	45
37	B_Anger_to_Happy	F	19	31.25	65
37	B_Anger_to_Happy	F	19	-43.75	65
37	B_Anger_to_Happy	F	19	40.625	75
37	B_Anger_to_Happy	F	19	-34.375	65
37	B_Anger_to_Happy	F	19	43.75	75
37	B_Anger_to_Happy	F	19	25	75
37	B_Anger_to_Happy	F	19	-46.875	25
38	B_Anger_to_Happy	M	19	0	35
38	B_Anger_to_Happy	M	19	43.75	75
38	B_Anger_to_Happy	M	19	31.25	75
38	B_Anger_to_Happy	M	19	18.75	65
38	B_Anger_to_Happy	M	19	-18.75	35
38	B_Anger_to_Happy	M	19	18.75	45
38	B_Anger_to_Happy	M	19	-31.25	25
38	B_Anger_to_Happy	M	19	25	25
38	B_Anger_to_Happy	M	19	-18.75	35
38	B_Anger_to_Happy	M	19	6.25	45
38	B_Anger_to_Happy	M	19	-12.5	35
38	B_Anger_to_Happy	M	19	31.25	55
38	B_Anger_to_Happy	M	19	31.25	35
38	B_Anger_to_Happy	M	19	37.5	35
38	B_Anger_to_Happy	M	19	-25	25
38	B_Anger_to_Happy	M	19	0	65
38	B_Anger_to_Happy	M	19	0	45
38	B_Anger_to_Happy	M	19	0	55
38	B_Anger_to_Happy	M	19	12.5	55
38	B_Anger_to_Happy	M	19	0	45
38	B_Anger_to_Happy	M	19	18.75	65
38	B_Anger_to_Happy	M	19	18.75	75
38	B_Anger_to_Happy	M	19	12.5	65
38	B_Anger_to_Happy	M	19	-25	25
38	B_Anger_to_Happy	M	19	12.5	55
38	B_Anger_to_Happy	M	19	31.25	55
38	B_Anger_to_Happy	M	19	-43.75	25
38	B_Anger_to_Happy	M	19	-43.75	35
38	B_Anger_to_Happy	M	19	-43.75	25
38	B_Anger_to_Happy	M	19	25	45
38	B_Anger_to_Happy	M	19	6.25	55
38	B_Anger_to_Happy	M	19	-37.5	25
38	B_Anger_to_Happy	M	19	0	65
38	B_Anger_to_Happy	M	19	25	55
38	B_Anger_to_Happy	M	19	18.75	35
38	B_Anger_to_Happy	M	19	18.75	75
38	B_Anger_to_Happy	M	19	31.25	45
38	B_Anger_to_Happy	M	19	25	75
38	B_Anger_to_Happy	M	19	-18.75	55
38	B_Anger_to_Happy	M	19	0	45
38	B_Anger_to_Happy	M	19	-25	45
38	B_Anger_to_Happy	M	19	0	65
38	B_Anger_to_Happy	M	19	0	65
38	B_Anger_to_Happy	M	19	31.25	75
38	B_Anger_to_Happy	M	19	37.5	65
38	B_Anger_to_Happy	M	19	31.25	75
38	B_Anger_to_Happy	M	19	18.75	75
38	B_Anger_to_Happy	M	19	-37.5	25
39	B_Anger_to_Happy	M	21	-31.25	35
39	B_Anger_to_Happy	M	21	31.25	75
39	B_Anger_to_Happy	M	21	18.75	75
39	B_Anger_to_Happy	M	21	18.75	65
39	B_Anger_to_Happy	M	21	-37.5	35
39	B_Anger_to_Happy	M	21	6.25	45
39	B_Anger_to_Happy	M	21	-43.75	25
39	B_Anger_to_Happy	M	21	-43.75	25
39	B_Anger_to_Happy	M	21	-25	35
39	B_Anger_to_Happy	M	21	43.75	45
39	B_Anger_to_Happy	M	21	-37.5	35
39	B_Anger_to_Happy	M	21	25	55
39	B_Anger_to_Happy	M	21	-31.25	35
39	B_Anger_to_Happy	M	21	0	35
39	B_Anger_to_Happy	M	21	-6.25	25
39	B_Anger_to_Happy	M	21	31.25	65
39	B_Anger_to_Happy	M	21	0	45
39	B_Anger_to_Happy	M	21	18.75	55
39	B_Anger_to_Happy	M	21	18.75	55
39	B_Anger_to_Happy	M	21	-18.75	45
39	B_Anger_to_Happy	M	21	18.75	65
39	B_Anger_to_Happy	M	21	6.25	75
39	B_Anger_to_Happy	M	21	18.75	65
39	B_Anger_to_Happy	M	21	-50	25
39	B_Anger_to_Happy	M	21	43.75	55
39	B_Anger_to_Happy	M	21	12.5	55
39	B_Anger_to_Happy	M	21	-43.75	25
39	B_Anger_to_Happy	M	21	-12.5	35
39	B_Anger_to_Happy	M	21	-43.75	25
39	B_Anger_to_Happy	M	21	37.5	45
39	B_Anger_to_Happy	M	21	12.5	55
39	B_Anger_to_Happy	M	21	-12.5	25
39	B_Anger_to_Happy	M	21	12.5	65
39	B_Anger_to_Happy	M	21	0	55
39	B_Anger_to_Happy	M	21	-12.5	35
39	B_Anger_to_Happy	M	21	12.5	75
39	B_Anger_to_Happy	M	21	-18.75	45
39	B_Anger_to_Happy	M	21	6.25	75
39	B_Anger_to_Happy	M	21	0	55
39	B_Anger_to_Happy	M	21	0	45
39	B_Anger_to_Happy	M	21	-6.25	45
39	B_Anger_to_Happy	M	21	12.5	65
39	B_Anger_to_Happy	M	21	18.75	65
39	B_Anger_to_Happy	M	21	25	75
39	B_Anger_to_Happy	M	21	12.5	65
39	B_Anger_to_Happy	M	21	6.25	75
39	B_Anger_to_Happy	M	21	6.25	75
39	B_Anger_to_Happy	M	21	-37.5	25
40	B_Anger_to_Happy	M	22	25	35
40	B_Anger_to_Happy	M	22	12.5	75
40	B_Anger_to_Happy	M	22	18.75	75
40	B_Anger_to_Happy	M	22	37.5	65
40	B_Anger_to_Happy	M	22	-12.5	35
40	B_Anger_to_Happy	M	22	18.75	45
40	B_Anger_to_Happy	M	22	-6.25	25
40	B_Anger_to_Happy	M	22	-31.25	25
40	B_Anger_to_Happy	M	22	-18.75	35
40	B_Anger_to_Happy	M	22	12.5	45
40	B_Anger_to_Happy	M	22	-31.25	35
40	B_Anger_to_Happy	M	22	25	55
40	B_Anger_to_Happy	M	22	6.25	35
40	B_Anger_to_Happy	M	22	-18.75	35
40	B_Anger_to_Happy	M	22	-18.75	25
40	B_Anger_to_Happy	M	22	18.75	65
40	B_Anger_to_Happy	M	22	31.25	45
40	B_Anger_to_Happy	M	22	25	55
40	B_Anger_to_Happy	M	22	31.25	55
40	B_Anger_to_Happy	M	22	-6.25	45
40	B_Anger_to_Happy	M	22	12.5	65
40	B_Anger_to_Happy	M	22	0	75
40	B_Anger_to_Happy	M	22	18.75	65
40	B_Anger_to_Happy	M	22	-31.25	25
40	B_Anger_to_Happy	M	22	12.5	55
40	B_Anger_to_Happy	M	22	6.25	55
40	B_Anger_to_Happy	M	22	-31.25	25
40	B_Anger_to_Happy	M	22	-18.75	35
40	B_Anger_to_Happy	M	22	-25	25
40	B_Anger_to_Happy	M	22	12.5	45
40	B_Anger_to_Happy	M	22	12.5	55
40	B_Anger_to_Happy	M	22	-18.75	25
40	B_Anger_to_Happy	M	22	12.5	65
40	B_Anger_to_Happy	M	22	25	55
40	B_Anger_to_Happy	M	22	12.5	35
40	B_Anger_to_Happy	M	22	0	75
40	B_Anger_to_Happy	M	22	-31.25	45
40	B_Anger_to_Happy	M	22	6.25	75
40	B_Anger_to_Happy	M	22	0	55
40	B_Anger_to_Happy	M	22	6.25	45
40	B_Anger_to_Happy	M	22	12.5	45
40	B_Anger_to_Happy	M	22	0	65
40	B_Anger_to_Happy	M	22	12.5	65
40	B_Anger_to_Happy	M	22	31.25	75
40	B_Anger_to_Happy	M	22	25	65
40	B_Anger_to_Happy	M	22	31.25	75
40	B_Anger_to_Happy	M	22	12.5	75
40	B_Anger_to_Happy	M	22	-31.25	25
41	B_Anger_to_Happy	F	19	-31.25	35
41	B_Anger_to_Happy	F	19	37.5	75
41	B_Anger_to_Happy	F	19	43.75	75
41	B_Anger_to_Happy	F	19	50	65
41	B_Anger_to_Happy	F	19	-31.25	35
41	B_Anger_to_Happy	F	19	-6.25	45
41	B_Anger_to_Happy	F	19	-37.5	25
41	B_Anger_to_Happy	F	19	-18.75	25
41	B_Anger_to_Happy	F	19	0	35
41	B_Anger_to_Happy	F	19	-6.25	45
41	B_Anger_to_Happy	F	19	-18.75	35
41	B_Anger_to_Happy	F	19	25	55
41	B_Anger_to_Happy	F	19	-6.25	35
41	B_Anger_to_Happy	F	19	-6.25	35
41	B_Anger_to_Happy	F	19	-18.75	25
41	B_Anger_to_Happy	F	19	12.5	65
41	B_Anger_to_Happy	F	19	25	45
41	B_Anger_to_Happy	F	19	12.5	55
41	B_Anger_to_Happy	F	19	25	55
41	B_Anger_to_Happy	F	19	12.5	45
41	B_Anger_to_Happy	F	19	43.75	65
41	B_Anger_to_Happy	F	19	50	75
41	B_Anger_to_Happy	F	19	31.25	65
41	B_Anger_to_Happy	F	19	-50	25
41	B_Anger_to_Happy	F	19	31.25	55
41	B_Anger_to_Happy	F	19	43.75	55
41	B_Anger_to_Happy	F	19	-43.75	25
41	B_Anger_to_Happy	F	19	-37.5	35
41	B_Anger_to_Happy	F	19	-43.75	25
41	B_Anger_to_Happy	F	19	31.25	45
41	B_Anger_to_Happy	F	19	37.5	55
41	B_Anger_to_Happy	F	19	-6.25	25
41	B_Anger_to_Happy	F	19	31.25	65
41	B_Anger_to_Happy	F	19	18.75	55
41	B_Anger_to_Happy	F	19	12.5	35
41	B_Anger_to_Happy	F	19	43.75	75
41	B_Anger_to_Happy	F	19	-31.25	45
41	B_Anger_to_Happy	F	19	37.5	75
41	B_Anger_to_Happy	F	19	37.5	55
41	B_Anger_to_Happy	F	19	25	45
41	B_Anger_to_Happy	F	19	-12.5	45
41	B_Anger_to_Happy	F	19	43.75	65
41	B_Anger_to_Happy	F	19	37.5	65
41	B_Anger_to_Happy	F	19	43.75	75
41	B_Anger_to_Happy	F	19	43.75	65
41	B_Anger_to_Happy	F	19	50	75
41	B_Anger_to_Happy	F	19	43.75	75
41	B_Anger_to_Happy	F	19	-50	25
42	B_Anger_to_Happy	F	19	-43.75	35
42	B_Anger_to_Happy	F	19	31.25	75
42	B_Anger_to_Happy	F	19	31.25	75
42	B_Anger_to_Happy	F	19	37.5	65
42	B_Anger_to_Happy	F	19	-31.25	35
42	B_Anger_to_Happy	F	19	12.5	45
42	B_Anger_to_Happy	F	19	-6.25	25
42	B_Anger_to_Happy	F	19	-25	25
42	B_Anger_to_Happy	F	19	-6.25	35
42	B_Anger_to_Happy	F	19	-6.25	45
42	B_Anger_to_Happy	F	19	-18.75	35
42	B_Anger_to_Happy	F	19	6.25	55
42	B_Anger_to_Happy	F	19	-6.25	35
42	B_Anger_to_Happy	F	19	0	35
42	B_Anger_to_Happy	F	19	0	25
42	B_Anger_to_Happy	F	19	6.25	65
42	B_Anger_to_Happy	F	19	-6.25	45
42	B_Anger_to_Happy	F	19	6.25	55
42	B_Anger_to_Happy	F	19	6.25	55
42	B_Anger_to_Happy	F	19	0	45
42	B_Anger_to_Happy	F	19	6.25	65
42	B_Anger_to_Happy	F	19	12.5	75
42	B_Anger_to_Happy	F	19	12.5	65
42	B_Anger_to_Happy	F	19	-18.75	25
42	B_Anger_to_Happy	F	19	12.5	55
42	B_Anger_to_Happy	F	19	25	55
42	B_Anger_to_Happy	F	19	-18.75	25
42	B_Anger_to_Happy	F	19	-25	35
42	B_Anger_to_Happy	F	19	-50	25
42	B_Anger_to_Happy	F	19	-6.25	45
42	B_Anger_to_Happy	F	19	6.25	55
42	B_Anger_to_Happy	F	19	-6.25	25
42	B_Anger_to_Happy	F	19	25	65
42	B_Anger_to_Happy	F	19	31.25	55
42	B_Anger_to_Happy	F	19	18.75	35
42	B_Anger_to_Happy	F	19	6.25	75
42	B_Anger_to_Happy	F	19	6.25	45
42	B_Anger_to_Happy	F	19	25	75
42	B_Anger_to_Happy	F	19	6.25	55
42	B_Anger_to_Happy	F	19	12.5	45
42	B_Anger_to_Happy	F	19	-18.75	45
42	B_Anger_to_Happy	F	19	6.25	65
42	B_Anger_to_Happy	F	19	6.25	65
42	B_Anger_to_Happy	F	19	18.75	75
42	B_Anger_to_Happy	F	19	12.5	65
42	B_Anger_to_Happy	F	19	37.5	75
42	B_Anger_to_Happy	F	19	37.5	75
42	B_Anger_to_Happy	F	19	-43.75	25
43	B_Anger_to_Happy	F	19	25	35
43	B_Anger_to_Happy	F	19	43.75	75
43	B_Anger_to_Happy	F	19	50	75
43	B_Anger_to_Happy	F	19	43.75	65
43	B_Anger_to_Happy	F	19	-37.5	35
43	B_Anger_to_Happy	F	19	25	45
43	B_Anger_to_Happy	F	19	-50	25
43	B_Anger_to_Happy	F	19	-50	25
43	B_Anger_to_Happy	F	19	0	35
43	B_Anger_to_Happy	F	19	37.5	45
43	B_Anger_to_Happy	F	19	-43.75	35
43	B_Anger_to_Happy	F	19	37.5	55
43	B_Anger_to_Happy	F	19	-18.75	35
43	B_Anger_to_Happy	F	19	25	35
43	B_Anger_to_Happy	F	19	-31.25	25
43	B_Anger_to_Happy	F	19	43.75	65
43	B_Anger_to_Happy	F	19	0	45
43	B_Anger_to_Happy	F	19	50	55
43	B_Anger_to_Happy	F	19	31.25	55
43	B_Anger_to_Happy	F	19	18.75	45
43	B_Anger_to_Happy	F	19	43.75	65
43	B_Anger_to_Happy	F	19	18.75	75
43	B_Anger_to_Happy	F	19	50	65
43	B_Anger_to_Happy	F	19	-50	25
43	B_Anger_to_Happy	F	19	6.25	55
43	B_Anger_to_Happy	F	19	25	55
43	B_Anger_to_Happy	F	19	-50	25
43	B_Anger_to_Happy	F	19	-18.75	35
43	B_Anger_to_Happy	F	19	-37.5	25
43	B_Anger_to_Happy	F	19	37.5	45
43	B_Anger_to_Happy	F	19	31.25	55
43	B_Anger_to_Happy	F	19	-50	25
43	B_Anger_to_Happy	F	19	18.75	65
43	B_Anger_to_Happy	F	19	0	55
43	B_Anger_to_Happy	F	19	-37.5	35
43	B_Anger_to_Happy	F	19	12.5	75
43	B_Anger_to_Happy	F	19	-43.75	45
43	B_Anger_to_Happy	F	19	37.5	75
43	B_Anger_to_Happy	F	19	37.5	55
43	B_Anger_to_Happy	F	19	12.5	45
43	B_Anger_to_Happy	F	19	31.25	45
43	B_Anger_to_Happy	F	19	18.75	65
43	B_Anger_to_Happy	F	19	43.75	65
43	B_Anger_to_Happy	F	19	50	75
43	B_Anger_to_Happy	F	19	43.75	65
43	B_Anger_to_Happy	F	19	50	75
43	B_Anger_to_Happy	F	19	25	75
43	B_Anger_to_Happy	F	19	-50	25
44	B_Anger_to_Happy	F	20	-31.25	35
44	B_Anger_to_Happy	F	20	37.5	75
44	B_Anger_to_Happy	F	20	43.75	75
44	B_Anger_to_Happy	F	20	31.25	65
44	B_Anger_to_Happy	F	20	-25	35
44	B_Anger_to_Happy	F	20	-18.75	45
44	B_Anger_to_Happy	F	20	0	25
44	B_Anger_to_Happy	F	20	-25	25
44	B_Anger_to_Happy	F	20	25	35
44	B_Anger_to_Happy	F	20	12.5	45
44	B_Anger_to_Happy	F	20	0	35
44	B_Anger_to_Happy	F	20	31.25	55
44	B_Anger_to_Happy	F	20	0	35
44	B_Anger_to_Happy	F	20	0	35
44	B_Anger_to_Happy	F	20	-12.5	25
44	B_Anger_to_Happy	F	20	31.25	65
44	B_Anger_to_Happy	F	20	0	45
44	B_Anger_to_Happy	F	20	31.25	55
44	B_Anger_to_Happy	F	20	37.5	55
44	B_Anger_to_Happy	F	20	12.5	45
44	B_Anger_to_Happy	F	20	25	65
44	B_Anger_to_Happy	F	20	37.5	75
44	B_Anger_to_Happy	F	20	37.5	65
44	B_Anger_to_Happy	F	20	-31.25	25
44	B_Anger_to_Happy	F	20	31.25	55
44	B_Anger_to_Happy	F	20	25	55
44	B_Anger_to_Happy	F	20	-25	25
44	B_Anger_to_Happy	F	20	-43.75	35
44	B_Anger_to_Happy	F	20	-43.75	25
44	B_Anger_to_Happy	F	20	18.75	45
44	B_Anger_to_Happy	F	20	43.75	55
44	B_Anger_to_Happy	F	20	-18.75	25
44	B_Anger_to_Happy	F	20	25	65
[truncated: 2,269 more rows]
